# Supplementary material for: Enhancing anaerobic digestion of lignocellulosic biomass by mechanical cotreatment
Source: Biotechnol Biofuels Bioprod. 2024 Jun 3;17:76. doi: 10.1186/s13068-024-02521-5 (PMC11149370; doi:10.1186/s13068-024-02521-5)
Supplement: Supplementary file 2 — Supplementary Material 2. [file 13068_2024_2521_MOESM2_ESM.xlsx]

## Sheet: First ferm and incubation
Carbohydrate content in first fermentation stage and undigested switchgrass
	Weight in 200 mL broth	wt (g DM)	arabinose (g)	galactose (g)	glucose (g)	xylose (g)	Volume (mL)		Notes
Control A day 0	1.4689	0.1005	0.00220559	0.000789054	0.0342152	0.024227	36		40 mL sample		20 mL in	200 mL
		0.1007	0.00225996	0.000785627	0.0346159	0.0248248			20*100%/200mL = 10% dilution		?	40
		0.1007	0.00226845	0.000739076	0.0344114	0.0248389			36 mL without dilution		? =	4
											vol =	36	mL
Control B day 0	1.3981	0.1001	0.00234823	0.000828552	0.0335332	0.0240071	36
		0.1001	0.0023715	0.000781367	0.0327154	0.0233647			40 mL sample contains 36 mL broth + 4 mL buffer
		0.1001	0.00250114	0.000806459	0.032139	0.0233877			Therefore, calculations are adjusted to 36 mL broth
Control C day 0	1.7312	0.1003	0.0023048	0.000775177	0.036106	0.0251611	36
		0.1008	0.00232976	0.000768068	0.033837	0.0238727
		0.1	0.00231948	0.000799131	0.0336471	0.0238549
Before (16)	1.645	0.1007	0.00241006	0.000766688	0.0359937	0.0257803	40
		0.1001	0.00230208	0.000673481	0.0349521	0.0247181
		0.1007	0.00230909	0.000744796	0.03514	0.0252384
									Switchgrass at 60g/L per day in the reactor
Switchgrass		0.1003	0.00283161	0.00114162	0.0327113	0.0220453			60 g*40mL/1000 mL = 2.4 g
		0.1001	0.00301825	0.00120391	0.0351762	0.0242681			60 g*36mL/1000 mL = 2.16 mL
		0.1004	0.00308872	0.00118581	0.0372006	0.0261516
	avg	0.100267	0.00297953	0.00117712	0.0350294	0.024155
Control A	1.4689	0.100633	0.00224467	0.000771253	0.0344141	0.0246302	36
Control B	1.3981	0.1001	0.00240696	0.000805459	0.0327959	0.0235865	36
Control C	1.7312	0.100367	0.00231801	0.000780792	0.03453	0.0242962	36
Before	1.645	0.1005	0.00234041	0.000728322	0.0353619	0.0252456	40
SG (36 mL)	2.16	0.0915435	0.00297953	0.00117712	0.0350294	0.024155	36	91.3% dry matter content	63.1726	% sugars
SG (40 mL)	2.4	0.0915435	0.00297953	0.00117712	0.0350294	0.024155	40	From previous work
		The DM for the solids is 91%
			arabinose (g)	galactose (g)	glucose (g)	xylose (g)	Sum	Solubilization %
Control A			0.0327644	0.0112576	0.502328	0.359516	0.226467	39.3888
Control B			0.033618	0.0112499	0.458061	0.329433	0.20809	44.307
Control C			0.0399828	0.0134677	0.5956	0.41908	0.267033	28.5318
Before			0.0383082	0.0119213	0.57881	0.413224	0.260566
SG (36 mL)			0.0703029	0.0277744	0.82653	0.569946	0.373638
SG (40 mL)			0.0781144	0.0308605	0.918367	0.633273	0.415154
								37.4092	8.07175

## Sheet: Fig 2 carbohydrate solub. data
IF REPLACED WITH AMOUNT IN ORIGINAL SWITCHGRASS												Carbohydrate % consumed		First fermentation and incubation	A	38.5912
	arabinose (g)	galactose (g)	glucose (g)	xylose (g)			arabinose (g)	galactose (g)	glucose (g)	xylose (g)				First fermentation and incubation	B	44.9356						First fermentation	Second fermentation	Stdev	avg (first ferm)
						Control A-day18	0.036	0.013	0.533	0.386				First fermentation and incubation	C	28.5532		First fermentation and incubation	37.36		First fermentation and storage	37.36			8.26034
						Control A-RR-day18	0.035	0.012	0.518	0.369				Unmilled Control	A	35.9643		Unmilled Control	39.0635		Unmilled Control	37.36	1.70354	10.5479
Dry SG	0.07	0.028	0.827	0.57		Control A day 18-again	0.036	0.013	0.536	0.385				Unmilled Control	B	50.8138		Ball Milled, 0.5 min	43.3686		Ball Milled, 0.5 min	37.36	6.00863	5.17321
						Control A day 18 (avg)	0.0356667	0.0126667	0.529	0.38		35.9643		Unmilled Control	C	30.4125		Ball Milled, 2 min	48.7179		Ball Milled, 2 min	37.36	11.3579	1.97787
						Control B-day18	0.027	0.01	0.413	0.3				Ball Milled, 0.5 min	A	45.5741		Ball Milled, 5 min	50.9848		Ball Milled, 5 min	37.36	13.6248	2.08163
						Control B-RR1-Day18	0.028	0.011	0.395	0.287				Ball Milled, 0.5 min	B	47.0736		Ball Milled, 10 min	52.3523		Ball Milled, 10 min	37.36	14.9923	2.27458
						Control B-RR2-Day18	0.029	0.011	0.4	0.295				Ball Milled, 0.5 min	C	37.4582
						Control B day 18 (avg)	0.028	0.0106667	0.402667	0.294		50.8138		Ball Milled, 2 min	A	46.5552
						Control C-day18	0.036	0.013	0.563	0.413				Ball Milled, 2 min	B	49.1639
						Control C-RR1-Day18	0.039	0.013	0.567	0.41				Ball Milled, 2 min	C	50.4348
						Control C-RR2-Day18	0.04	0.014	0.584	0.429				Ball Milled, 5 min	A	52.5753
						Control C day 18 (avg)	0.0383333	0.0133333	0.571333	0.417333		30.4125		Ball Milled, 5 min	B	51.7503
						0.5 min A-day18	0.032	0.012	0.471	0.337				Ball Milled, 5 min	C	48.6288
						0.5 min A-RR-day18	0.032	0.011	0.455	0.326				Ball Milled, 10 min	A	54.6488
						0.5 min A day 18-again	0.033	0.012	0.42	0.3				Ball Milled, 10 min	B	50.1003
						0.5 min A-day18 (avg)	0.0323333	0.0116667	0.448667	0.321		45.5741		Ball Milled, 10 min	C	52.3077
						0.5 min B-day18	0.027	0.01	0.442	0.317
						0.5 min B-RR1-Day18	0.029	0.011	0.409	0.298
						0.5 min B-RR2-Day18	0.03	0.011	0.451	0.336
						0.5 min B day 18-again	0.03	0.011	0.438	0.315
						0.5 min B-day18 (avg)	0.029	0.01075	0.435	0.3165		47.0736
						0.5 min C-day18	0.032	0.011	0.506	0.371
						0.5 min C day 18-again	0.035	0.012	0.523	0.38
						0.5 min C-day18 (avg)	0.0335	0.0115	0.5145	0.3755		37.4582
						2 min A-day18	0.028	0.01	0.461	0.333
						2 min A-RR1-Day18	0.03	0.011	0.431	0.311
						2 min A-RR2-Day18	0.029	0.011	0.426	0.307
						2 min A day 18-again	0.03	0.011	0.446	0.321
						2 min A day 18 (avg)	0.02925	0.01075	0.441	0.318		46.5552
						2 min B-day18	0.031	0.011	0.419	0.299		49.1639
						2 min C-day18	0.03	0.011	0.405	0.294
						2 min C-RR-day18	0.03	0.011	0.394	0.288
						2 min C day 18 (avg)	0.0303333	0.011	0.406	0.293667		50.4348
						5 min A-day18	0.029	0.011	0.387	0.271
						5 min A-RR-day18	0.03	0.011	0.395	0.284
						5 min A-day18 (avg)	0.0295	0.011	0.391	0.2775		52.5753
						5 min B-day18	0.026	0.01	0.434	0.314
						5 min B-RR1-Day18	0.028	0.01	0.373	0.268
						5 min B-RR2-Day18	0.029	0.011	0.384	0.277
						5 min B-day18 (avg)	0.0276667	0.0103333	0.397	0.286333		51.7503
						5 min C-day18	0.029	0.011	0.423	0.305		48.6288
						10 min A-day18	0.027	0.011	0.377	0.263		54.6488
						10 min B-day18	0.029	0.011	0.414	0.292		50.1003
						10 min C-day18	0.03	0.011	0.399	0.284
						10 min C-RR-day18	0.029	0.011	0.388	0.274
						10 min C-day18 (avg)	0.0295	0.011	0.3935	0.279		52.3077
							arabinose (g)	galactose (g)	glucose (g)	xylose (g)
						Control A-Day0	0.0327644	0.0112576	0.502328	0.359516
						Control A-RR-day0	0.0334619	0.0117638	0.475951	0.338336
						Control A day 0-again	0.0361788	0.0123089	0.544148	0.39617
						Control A-Day0 (avg)	0.034135	0.0117768	0.507476	0.364674		38.5912
						Control B-Day0	0.033618	0.0112499	0.458061	0.329433
						Control B-RR-day0	0.0335853	0.0118372	0.446115	0.322525
						Control B-Day0 (avg)	0.0336017	0.0115435	0.452088	0.325979		44.9356
						Control C-Day0	0.0399828	0.0134677	0.5956	0.41908		28.5532

## Sheet: Fig 3 biogas data
Biogas data from Oxitops
	Volatile solids of the samples						Block B				Block C
	Block A						0.5	6.95022			0.5	7.69733
	0.5	7.49133					2	7.31556			2	7.37644																														T1 =	310	K
	2	7.14622					5	7.13644			5	8.11689																														V1 = calculated
	5	7.05111					10	8.068			10	7.42578																														T2 =	273	K
	10	6.94844					control	6.87333			control	8.14044																														V2 =	?
	control	7.71822
Oxitop no.	1	2	3	4	5	6	7	8	9	10	11	12	13	14	15
BLOCK 1						BLOCK 2					BLOCK 3						AVERAGE												STDEV												STP/g - AVERAGE
Time (Hrs)	Milled, 0.5 min	Milled, 2 min	Milled, 5 min	Milled, 10 min	Unmilled control	Milled, 0.5 min	Milled, 2 min	Milled, 5 min	Milled, 10 min	Unmilled control	Milled, 0.5 min	Milled, 2 min	Milled, 5 min	Milled, 10 min	Unmilled control		Time (Days)	Milled, 0.5 min	Milled, 2 min	Milled, 5 min	Milled, 10 min	Unmilled control	Milled, 0.5 min	Milled, 2 min	Milled, 5 min	Milled, 10 min	Unmilled control		Time (Days)	Milled, 0.5 min	Milled, 2 min	Milled, 5 min	Milled, 10 min	Unmilled control	Milled, 0.5 min	Milled, 2 min	Milled, 5 min	Milled, 10 min	Unmilled control		Time (Days)	Milled, 0.5 min	Milled, 2 min	Milled, 5 min	Milled, 10 min	Unmilled Control	Ball Milled, 0.5 min	Ball Milled, 2 min	Ball Milled, 5 min
0	0	0	0	0	0	0	0	0	0	0	0	0	0	0	0		0	0	0	0	0	0	0						0	0	0	0	0	0	0						0	0	0	0	0	0	0
1.33333	0.131742	-0.552417	0.139967	-0.426105	0	-0.425996	0.53963	0.138293	0.489303	0.287175	0.384649	0.401382	0.243178	0.79743	0.484948		0.0555556	0.0301315	0.129532	0.173813	0.286876	0.257374		0.129532					0.0555556	0.414765	0.594616	0.0600777	0.63639	0.243844		0.594616					0.0555556	0.0265351	0.114071	0.153067	0.252636	0.226655
2.66667	-0.131742	-0.828625	-0.279934	-0.568141	-0.383608	-0.851993	0.53963	0	0.489303	0.143587	0.128216	0.401382	0.364767	0.930335	0.363711		0.111111	-0.285173	0.0374622	0.0282775	0.283832	0.0412302			0.0282775				0.111111	0.507797	0.753232	0.323279	0.770079	0.38403			0.323279				0.111111	-0.251136	0.0329909	0.0249024	0.249956	0.0363092		0.0329909
4	-0.461097	-0.897677	-0.489885	-0.781193	-0.447542	-1.34899	0.337269	-0.20744	0.42814	-0.215381	-0.0641081	0.200691	0.303972	0.730978	0.303093		0.166667	-0.624731	-0.119906	-0.131118	0.125975	-0.119944				0.125975			0.166667	0.657884	0.677023	0.402394	0.800089	0.38431				0.800089			0.166667	-0.550167	-0.105595	-0.115468	0.110939	-0.105628
5.33333	-0.592839	-0.897677	-0.629852	-0.923228	-0.575412	-1.34899	0.337269	-0.20744	0.42814	-0.215381	-0.0641081	0.200691	0.303972	0.730978	0.303093		0.222222	-0.668645	-0.119906	-0.177773	0.0786297	-0.162567					-0.162567		0.222222	0.645786	0.677023	0.467618	0.880748	0.441627					0.441627		0.222222	-0.588839	-0.105595	-0.156555	0.0692448	-0.143164			-0.156555
6.66667	-0.526968	-0.690521	-0.559868	-0.852211	-0.511477	-1.41999	0.404722	-0.276587	0.489303	-0.287175	0.128216	0.401382	0.364767	0.930335	0.363711		0.277778	-0.606247	0.0385277	-0.157229	0.189142	-0.14498							0.277778	0.777141	0.631377	0.473732	0.928407	0.454591							0.277778	-0.533888	0.0339293	-0.138463	0.166567	-0.127676
8	-0.263484	-0.414313	-0.279934	-0.568141	-0.383608	-1.27799	0.53963	-0.138293	0.489303	-0.143587	0.384649	0.535176	0.364767	1.06324	0.484948		0.333333	-0.385608	0.220164	-0.0178203	0.328134	-0.0140823							0.333333	0.83802	0.549478	0.338814	0.827546	0.448526							0.333333	-0.339584	0.193887	-0.0156934	0.28897	-0.0124015
9.33333	-0.263484	-0.276208	-0.139967	-0.568141	-0.255738	-1.13599	0.674537	0	0.489303	-0.287175	0.512865	0.668969	0.243178	1.32905	0.363711		0.388889	-0.295536	0.355766	0.0344036	0.416737	-0.059734							0.388889	0.824895	0.547313	0.193875	0.950675	0.367051							0.388889	-0.260263	0.313304	0.0302973	0.366998	-0.0526045
10.6667	0.395226	0.552417	0.559868	0.28407	0.255738	-0.425996	1.07926	0.553174	0.733954	-0.143587	0.897514	1.33794	0.364767	1.46196	0.242474		0.444444	0.288914	0.989872	0.492603	0.82666	0.118208							0.444444	0.668129	0.400317	0.11076	0.59439	0.226819							0.444444	0.254431	0.871726	0.433808	0.727994	0.1041
12	0.592839	0.621469	0.909786	0.355088	0.447542	-0.496996	1.55144	0.760614	1.16209	0.215381	1.34627	1.67242	0.668739	1.92712	0.42433		0.5	0.480705	1.28178	0.779713	1.1481	0.362418							0.5	0.926735	0.575034	0.121653	0.786111	0.127865							0.5	0.42333	1.12879	0.68665	1.01107	0.319161
13.3333	0.856323	0.897677	1.04975	0.497123	0.575412	-0.354997	1.82125	0.898907	1.40674	0.215381	1.73092	1.94001	0.790328	2.19293	0.42433		0.555556	0.744082	1.55298	0.912996	1.3656	0.405041							0.555556	1.04748	0.570607	0.130285	0.848653	0.180789							0.555556	0.655272	1.36762	0.804025	1.20261	0.356697
14.6667	1.05394	1.10483	1.2597	0.568141	0.767215	-0.283998	2.02361	0.968054	1.71256	0.287175	2.05146	2.2745	1.0943	2.39229	0.484948		0.611111	0.940466	1.80098	1.10735	1.55766	0.513113							0.611111	1.17186	0.615793	0.146262	0.921887	0.241257							0.611111	0.828217	1.58602	0.975185	1.37175	0.45187
16	1.18568	1.38104	1.39967	0.852211	1.02295	-0.141999	2.29343	1.10635	1.95721	0.430762	2.43611	2.67588	1.33748	2.6581	0.606185		0.666667	1.15993	2.11678	1.28117	1.82251	0.686634							0.666667	1.28925	0.665246	0.154557	0.910449	0.304182							0.666667	1.02149	1.86413	1.12825	1.60498	0.604681
17.3333	1.25155	1.45009	1.60962	0.781193	1.21476	-0.0709994	2.36088	1.17549	2.1407	0.502555	2.88487	3.01036	1.51986	2.99036	0.666804		0.722222	1.35514	2.27378	1.43499	1.97075	0.794706							0.722222	1.48065	0.783773	0.229169	1.11435	0.372931							0.722222	1.1934	2.00239	1.26372	1.73553	0.699854
18.6667	1.38329	1.86441	1.88956	1.2073	1.59837	0.212998	2.6307	1.31379	2.38535	0.78973	3.1413	3.41174	1.76304	3.12327	0.788041		0.777778	1.5792	2.63562	1.65546	2.23864	1.05871							0.777778	1.47395	0.773681	0.302584	0.966374	0.467354							0.777778	1.39071	2.32104	1.45787	1.97145	0.93235
20	1.51503	2.00251	2.02952	1.2073	1.8541	0.212998	2.90051	1.31379	2.75233	1.0769	3.39773	3.67933	2.12781	3.65489	1.03051		0.833333	1.70859	2.86078	1.8237	2.53817	1.32051							0.833333	1.60116	0.839116	0.444327	1.23777	0.46269							0.833333	1.50466	2.51934	1.60604	2.23523	1.1629
21.3333	1.5809	2.07156	2.09951	1.13628	2.04591	0.283998	3.10287	1.38293	2.93582	1.29229	3.71827	4.01382	2.43178	4.12006	1.09113		0.888889	1.86106	3.06275	1.97141	2.73072	1.47644							0.888889	1.73419	0.971748	0.536027	1.50242	0.503323							0.888889	1.63893	2.6972	1.73611	2.40479	1.30022
22.6667	1.5809	2.20967	2.23947	1.13628	2.17378	0.283998	3.37269	1.38293	3.18047	1.57946	3.9747	4.14761	2.67495	4.65168	1.33361		0.944444	1.94654	3.24332	2.09912	2.98947	1.69561							0.944444	1.87232	0.975427	0.657346	1.76546	0.431961							0.944444	1.71421	2.85622	1.84858	2.63267	1.49324
24	1.71265	2.20967	2.23947	1.27832	2.42952	0.283998	3.6425	1.38293	3.42512	1.72305	4.10292	4.54899	2.91813	5.1833	1.57608		1	2.03319	3.46705	2.18018	3.29558	1.90955							1	1.92953	1.17949	0.769315	1.95571	0.456261							1	1.79052	3.05324	1.91996	2.90223	1.68163
25.3333	1.71265	2.34777	2.37944	1.56239	2.55738	0.283998	3.91232	1.52123	3.66977	2.01022	4.48757	4.68279	3.16131	5.44911	1.81856		1.05556	2.1614	3.64763	2.35399	3.56042	2.12872							1.05556	2.13741	1.1898	0.820337	1.94567	0.383404							1.05556	1.90343	3.21226	2.07303	3.13547	1.87465
26.6667	1.77852	2.27872	2.44942	1.91747	2.62132	0.212998	4.11468	1.86696	3.85326	2.08202	4.55168	4.88348	3.34369	5.64846	2.00041		1.11111	2.18106	3.75896	2.55336	3.8064	2.23458							1.11111	2.19717	1.33832	0.743832	1.86594	0.337401							1.11111	1.92074	3.31031	2.2486	3.35209	1.96787
28	1.91026	2.27872	2.72936	2.20154	2.87706	0.354997	4.38449	2.14355	4.22023	2.36919	4.80811	5.15107	3.58687	5.78137	2.24288		1.16667	2.35779	3.93809	2.81993	4.06772	2.49638							1.16667	2.26004	1.4873	0.725912	1.79478	0.335673							1.16667	2.07638	3.46806	2.48335	3.58221	2.19842
29.3333	2.042	2.41682	3.00929	2.48561	3.00493	0.496996	4.65431	2.42013	4.46489	2.65636	5.06454	5.41865	3.83005	6.04718	2.48536		1.22222	2.53451	4.16326	3.08649	4.33256	2.71555							1.22222	2.32326	1.56	0.70812	1.78447	0.264792							1.22222	2.23201	3.66636	2.7181	3.81545	2.39144
30.6667	2.23961	2.62398	3.21924	2.8407	3.06886	0.709994	4.99158	2.76587	4.7707	2.87175	5.25687	5.75314	4.01243	6.37944	2.78845		1.27778	2.73549	4.45623	3.33251	4.66361	2.90969							1.27778	2.31364	1.63183	0.630954	1.7718	0.144004							1.27778	2.409	3.92436	2.93476	4.10699	2.5624
32	2.5031	2.76208	3.49918	3.12477	3.3246	0.993992	5.26139	3.18075	5.01535	3.15892	5.5133	6.15452	4.3772	6.64525	3.15216		1.33333	3.00346	4.726	3.68571	4.92846	3.21189							1.33333	2.30083	1.75845	0.619652	1.76185	0.0976647							1.33333	2.64499	4.16193	3.2458	4.34022	2.82854
33.3333	2.5031	2.76208	3.63914	3.40884	3.45247	1.13599	5.53121	3.45734	5.38233	3.30251	5.76973	6.42211	4.62038	6.91106	3.39464		1.38889	3.13627	4.90513	3.90562	5.23408	3.3832							1.38889	2.38088	1.90864	0.625638	1.75581	0.0756319							1.38889	2.76194	4.31968	3.43946	4.60937	2.9794
34.6667	2.63484	2.76208	3.91908	3.83495	3.58034	1.41999	5.93593	3.73392	5.74931	3.58968	6.02616	6.82349	4.86355	7.17687	3.75835		1.44444	3.36033	5.17383	4.17218	5.58704	3.64279							1.44444	2.38725	2.13526	0.605859	1.67686	0.100185							1.44444	2.95926	4.55631	3.67421	4.9202	3.20801
36	2.56897	2.69303	3.98906	4.048	3.77214	1.63299	6.2732	4.21795	6.05512	3.80506	6.21849	7.15797	5.16753	7.64204	4.06144		1.5	3.47348	5.37473	4.45818	5.91505	3.87955							1.5	2.42287	2.36418	0.624882	1.80111	0.15838							1.5	3.0589	4.73323	3.92607	5.20906	3.41651
37.3333	2.37136	2.48588	4.05904	4.26105	3.83608	1.56199	6.47556	4.42539	6.36093	4.02044	6.41081	7.35866	5.4715	7.8414	4.36453		1.55556	3.44805	5.44003	4.65198	6.15446	4.07368							1.55556	2.59754	2.5962	0.732982	1.79908	0.26822							1.55556	3.03651	4.79074	4.09674	5.4199	3.58747
38.6667	2.5031	2.48588	4.05904	4.54512	3.96395	1.84598	6.74537	4.84027	6.60558	4.16403	6.66725	7.76005	5.71468	8.24011	4.60701		1.61111	3.67211	5.66377	4.87133	6.46361	4.24499							1.61111	2.61459	2.7985	0.828253	1.85158	0.329087							1.61111	3.23383	4.98777	4.28991	5.69214	3.73833
40	2.5031	2.48588	4.19901	4.82919	4.09182	1.98798	7.1501	5.11686	7.09489	4.45121	7.05189	8.16143	6.07944	8.50592	4.97072		1.66667	3.84766	5.93247	5.13177	6.81	4.50458							1.66667	2.78688	3.02737	0.940304	1.85485	0.441875							1.66667	3.38842	5.2244	4.51927	5.99719	3.96694
41.3333	2.76658	2.62398	4.33898	5.2553	4.21969	2.12998	7.41991	5.39344	7.33954	4.59479	7.18011	8.56281	6.32262	8.77173	5.33443		1.72222	4.02556	6.20223	5.35168	7.12219	4.7163							1.72222	2.7504	3.15111	0.99248	1.76826	0.567219							1.72222	3.54509	5.46197	4.71293	6.27212	4.15339
42.6667	3.03007	3.03829	4.61891	5.53937	4.34755	2.27198	7.68973	5.67003	7.70652	4.88197	7.43654	8.8304	6.44421	8.90464	5.45567		1.77778	4.2462	6.51947	5.57772	7.38351	4.89506							1.77778	2.7888	3.06826	0.916143	1.70573	0.554172							1.77778	3.73939	5.74134	4.91199	6.50225	4.31081
44	3.49116	3.38355	4.96883	5.89446	4.53936	2.48498	8.027	6.01576	8.13466	5.09735	7.8853	9.16488	6.86977	9.50271	5.88		1.83333	4.62048	6.85848	5.95145	7.84394	5.17223							1.83333	2.87183	3.06268	0.9521	1.82161	0.673449							1.83333	4.069	6.03988	5.24112	6.90773	4.5549
45.3333	3.82052	3.59071	5.17878	6.10751	4.73116	2.69798	8.22936	6.2232	8.44047	5.31273	8.07762	9.49937	7.05215	9.70207	6.06185		1.88889	4.86537	7.10648	6.15138	8.08335	5.36858							1.88889	2.83795	3.11026	0.938749	1.82369	0.6671							1.88889	4.28467	6.25829	5.41718	7.11856	4.72781
46.6667	4.21574	3.86692	5.45872	6.39158	4.85903	2.83998	8.49917	6.63808	8.80745	5.45632	8.33406	9.90075	7.41692	9.96788	6.30433		1.94444	5.12993	7.42228	6.50457	8.38897	5.53989							1.94444	2.85885	3.15778	0.985906	1.8245	0.726262							1.94444	4.51764	6.53639	5.72822	7.3877	4.87868
48	4.5451	4.21218	5.66867	6.60463	5.05084	2.91098	8.70153	6.84552	9.11326	5.6717	8.52638	10.2352	7.72089	10.3001	6.48618		2	5.32749	7.71631	6.74503	8.67268	5.73624	5.32749						2	2.8883	3.13006	1.0298	1.88674	0.719846	2.8883						2	4.69162	6.79534	5.93998	7.63755	5.05159	4.69162
49.3333	5.0062	4.55744	6.01858	6.95972	5.24264	3.26597	9.0388	7.05296	9.5414	5.88708	8.97514	10.5697	8.02486	10.6324	6.78927		2.05556	5.7491	8.05532	7.03214	9.04451	5.973		8.05532					2.05556	2.92619	3.12447	1.0033	1.88609	0.776889		3.12447					2.05556	5.06292	7.09388	6.19282	7.965	5.26009
50.6667	5.53316	4.97175	6.29852	7.38583	5.37051	3.40797	9.30862	7.32955	9.78605	6.17425	9.23157	10.9711	8.26804	11.0311	7.03175		2.11111	6.05757	8.41716	7.2987	9.401	6.19217			7.2987				2.11111	2.947	3.09743	0.985125	1.8529	0.830764			0.985125				2.11111	5.33457	7.41253	6.42757	8.27894	5.4531		7.41253
52	5.92839	5.38606	6.71842	7.6699	5.62625	3.69197	9.44352	7.60614	10.2754	6.46143	9.61622	11.2387	8.51122	11.2969	7.27422		2.16667	6.41219	8.68943	7.61193	9.74739	6.45397				9.74739			2.16667	2.99161	2.9983	0.896415	1.87027	0.824013				1.87027			2.16667	5.64687	7.6523	6.70341	8.58399	5.68365
53.3333	6.45536	5.80038	6.99835	8.096	5.75412	3.83397	9.71334	7.88272	10.6423	6.60502	9.87265	11.6401	8.87599	11.5627	7.5167		2.22222	6.72066	9.05126	7.91902	10.1004	6.62528					6.62528		2.22222	3.02807	2.97561	0.939343	1.79579	0.881464					0.881464		2.22222	5.91852	7.97095	6.97385	8.89483	5.83452			6.97385
54.6667	6.98233	6.35279	7.41825	8.52211	6.00985	4.11797	9.98315	8.15931	11.0093	6.7486	10.1291	12.0415	9.11916	11.8285	7.63793		2.27778	7.07646	9.45913	8.23224	10.4533	6.7988							2.27778	3.00666	2.8803	0.852797	1.72191	0.815199							2.27778	6.23185	8.33014	7.24969	9.20567	5.98733
56	7.37755	6.629	7.69819	8.94821	6.13772	4.25996	10.1181	8.2976	11.254	7.03578	10.3855	12.309	9.36234	12.2273	7.88041		2.33333	7.34101	9.68537	8.45271	10.8098	7.01797							2.33333	3.06294	2.86463	0.84285	1.68404	0.871478							2.33333	6.46483	8.52937	7.44384	9.51961	6.18034
57.3333	7.90452	7.18142	8.11809	9.37432	6.26559	4.54396	10.3879	8.57419	11.7433	7.17936	10.7702	12.7104	9.72711	12.4931	8.24412		2.38889	7.73955	10.0932	8.80646	11.2036	7.22969							2.38889	3.11638	2.77625	0.829276	1.62792	0.990222							2.38889	6.8158	8.88856	7.75537	9.86635	6.36679
58.6667	8.43149	7.73383	8.53799	9.94246	6.52133	4.68596	10.6577	8.85078	12.1102	7.46654	11.0266	13.1118	9.97029	12.8918	8.36535		2.44444	8.04802	10.5011	9.11969	11.6482	7.45108							2.44444	3.18767	2.6924	0.753061	1.528	0.922109							2.44444	7.08745	9.24775	8.03121	10.2579	6.56175
60	8.95846	8.28625	8.95789	10.3686	6.77707	4.96996	10.9275	9.12737	12.4772	7.61013	11.283	13.3794	10.3351	13.1576	8.72907		2.5	8.40382	10.8644	9.47344	12.0011	7.70542							2.5	3.19287	2.54716	0.750978	1.45419	0.979481							2.5	7.40078	9.56767	8.34274	10.5687	6.78574
61.3333	10.0783	9.32203	9.86768	11.2918	7.22461	5.60895	11.2648	9.74969	13.15	7.96909	11.86	13.9815	10.639	13.6228	9.03216		2.55556	9.18241	11.5228	10.0855	12.6882	8.07529							2.55556	3.22038	2.3404	0.483016	1.2322	0.90844							2.55556	8.08644	10.1475	8.88171	11.1738	7.11146
62.6667	10.5394	9.8054	10.2176	11.7889	7.41642	5.82195	11.602	10.0954	13.5781	8.32806	12.1805	14.4497	11.0646	13.955	9.45649		2.61111	9.51395	11.9524	10.4592	13.1074	8.40032							2.61111	3.30099	2.34191	0.527827	1.15725	1.02195							2.61111	8.37842	10.5258	9.21084	11.5429	7.3977
64	11.1322	10.4269	10.7075	12.4281	7.60822	6.03495	11.8044	10.4412	14.0063	8.54344	12.5011	14.7842	11.3686	14.2873	9.75958		2.66667	9.88941	12.3385	10.8391	13.5739	8.63708							2.66667	3.40751	2.22724	0.4775	1.0022	1.07873							2.66667	8.70906	10.8658	9.54537	11.9538	7.6062
65.3333	11.5933	11.0483	11.0574	12.9252	7.80002	6.38995	12.0068	10.6486	14.4344	8.61524	12.6934	14.9849	11.5509	14.6196	9.94144		2.72222	10.2256	12.68	11.0856	13.9931	8.78557							2.72222	3.36697	2.05283	0.451837	0.929416	1.08082							2.72222	9.00508	11.1666	9.76252	12.3229	7.73697
66.6667	12.3179	11.6698	11.5473	13.5644	7.86396	6.60294	12.2091	10.9943	14.8626	8.83062	13.014	15.3194	11.7333	14.9518	10.1233		2.77778	10.6449	13.0661	11.425	14.4596	8.93929							2.77778	3.51772	1.96995	0.384381	0.77657	1.13358							2.77778	9.3744	11.5066	10.0614	12.7338	7.87234
68	12.8448	12.3603	12.1072	14.2745	8.1197	6.88694	12.4789	11.4092	15.3519	9.11779	13.2704	15.7208	11.9765	15.2176	10.3658		2.83333	11.0007	13.52	11.831	14.948	9.20109							2.83333	3.56899	1.90684	0.371039	0.587098	1.12535							2.83333	9.68773	11.9063	10.4189	13.1639	8.10289
69.3333	13.6353	13.189	12.807	14.9847	8.37544	7.31294	12.8837	11.8241	15.9635	9.40497	13.655	16.1222	12.3413	15.7492	10.7295		2.88889	11.5344	14.0649	12.3241	15.5658	9.50329							2.88889	3.65593	1.78815	0.491674	0.514531	1.1801							2.88889	10.1577	12.3862	10.8532	13.708	8.36903
70.6667	14.2281	13.9485	13.4368	15.6239	8.56724	7.66794	13.2209	12.3081	16.6363	9.47676	13.9756	16.4566	12.6452	16.0815	11.0326		2.94444	11.9572	14.542	12.7967	16.1139	9.69219							2.94444	3.71677	1.69754	0.57941	0.506987	1.2467							2.94444	10.5301	12.8064	11.2694	14.1906	8.53538
72	15.0186	14.639	14.1367	16.334	8.82298	7.95193	13.6257	12.8613	17.1256	9.76394	14.3602	16.858	13.01	16.3473	11.275		3	12.4436	15.0409	13.336	16.6023	9.95399							3	3.90378	1.65323	0.697388	0.453216	1.23703							3	10.9584	13.2457	11.7443	14.6207	8.76593
73.3333	15.6114	15.5367	15.0465	17.1152	9.01478	8.44893	14.0978	13.4836	17.7984	9.97932	14.6808	17.3263	13.4356	16.8125	11.5781		3.05556	12.9137	15.6536	13.9885	17.242	10.1907							3.05556	3.89451	1.61741	0.916495	0.50503	1.29469							3.05556	11.3724	13.7853	12.3189	15.1841	8.97443
74.6667	16.2043	16.2963	15.6763	17.7544	9.20659	8.80393	14.57	13.8293	18.4712	10.1947	15.0013	17.6608	13.618	17.1447	11.76		3.11111	13.3365	16.1757	14.3745	17.7901	10.3871							3.11111	3.97114	1.54892	1.13231	0.663932	1.28753							3.11111	11.7447	14.2451	12.6589	15.6668	9.14734
76	16.863	16.9868	16.3761	18.4646	9.46232	9.08792	14.8398	14.5208	19.0828	10.3383	15.2577	18.196	13.9827	17.4106	12.1237		3.16667	13.7362	16.6742	14.9599	18.3193	10.6414							3.16667	4.10477	1.69977	1.25567	0.845531	1.35634							3.16667	12.0967	14.6841	13.1744	16.1328	9.37133
77.3333	17.9828	18.2988	17.7058	19.8139	10.1656	10.0109	15.4469	15.4197	19.7556	10.5537	15.7065	18.798	14.2867	17.8757	12.3056		3.22222	14.5667	17.5146	15.8041	19.1484	11.0083							3.22222	4.10633	1.80798	1.74168	1.10256	1.14011							3.22222	12.8281	15.4241	13.9178	16.863	9.69439
78.6667	18.6415	18.9893	18.5456	20.382	10.2935	10.2949	16.1214	16.1112	20.6119	10.9844	16.0911	19.3332	14.8946	18.4073	12.9117		3.27778	15.0092	18.148	16.5172	19.8004	11.3965							3.27778	4.27719	1.76345	1.85905	1.2119	1.35691							3.27778	13.2178	15.9819	14.5457	17.4371	10.0363
80	19.1685	19.5417	19.1055	20.8081	10.5492	10.5789	16.5262	16.5261	21.1012	11.128	16.4758	19.7346	15.2594	18.8061	13.1542		3.33333	15.4077	18.6008	16.9637	20.2385	11.6105							3.33333	4.39325	1.7993	1.96004	1.24912	1.36788							3.33333	13.5687	16.3807	14.939	17.8229	10.2247
81.3333	19.8272	20.2323	19.8053	21.5183	10.6771	11.1469	17.0658	17.0792	21.7128	11.4152	16.7322	20.136	15.6242	19.2048	13.5179		3.38889	15.9021	19.1447	17.5029	20.812	11.8701							3.38889	4.39927	1.80101	2.12254	1.39526	1.47404							3.38889	14.0041	16.8597	15.4139	18.328	10.4533
82.6667	20.3541	21.0609	20.6451	22.0865	11.0607	11.5729	17.6054	17.7707	22.3244	11.5588	17.1169	20.6712	15.9889	19.6035	13.7604		3.44444	16.348	19.7792	18.1349	21.3381	12.1266							3.44444	4.44083	1.89256	2.34937	1.50694	1.43665							3.44444	14.3968	17.4184	15.9704	18.7913	10.6793
84	21.0128	21.7514	21.345	22.6546	11.3164	11.8569	18.1451	18.4622	22.9361	11.846	17.5015	21.0725	16.4753	20.0022	14.0029		3.5	16.7904	20.323	18.7608	21.8643	12.3884							3.5	4.61921	1.91645	2.44854	1.61874	1.42301							3.5	14.7864	17.8974	16.5216	19.2547	10.9098
85.3333	21.6716	22.4419	22.0448	23.3648	11.5722	12.2829	18.5498	19.0153	23.5477	11.9895	17.758	21.6077	16.9616	20.5338	14.3666		3.55556	17.2375	20.8665	19.3406	22.4821	12.6428							3.55556	4.71592	2.04922	2.55714	1.68973	1.50739							3.55556	15.1801	18.376	17.0322	19.7988	11.1338
86.6667	22.1985	23.1325	22.7446	23.9329	11.8279	12.7089	18.9545	19.5685	24.037	12.1331	18.1426	22.2767	17.448	21.0654	14.6091		3.61111	17.6833	21.4545	19.9204	23.0118	12.8567							3.61111	4.76146	2.20698	2.6658	1.68638	1.52525							3.61111	15.5727	18.8938	17.5428	20.2652	11.3222
88	22.6596	23.7539	23.5145	24.5721	12.0197	13.0639	19.4267	20.1908	24.5875	12.3485	18.3349	22.745	17.8736	21.3977	14.7909		3.66667	18.0195	21.9752	20.5263	23.5191	13.053							3.66667	4.80564	2.26399	2.83537	1.83718	1.51399							3.66667	15.8688	19.3523	18.0764	20.712	11.4951
89.3333	23.5159	24.6516	24.4243	25.4953	12.4673	13.8449	19.8989	20.8132	25.1379	12.5639	18.7837	23.347	18.2991	21.8629	14.9728		3.72222	18.7148	22.6325	21.1788	24.1654	13.3346							3.72222	4.8359	2.45562	3.07889	2.00201	1.41949							3.72222	16.4811	19.9312	18.651	21.2811	11.7431
90.6667	24.1088	25.2731	25.1941	25.8504	12.6591	14.1999	20.6408	21.4355	25.933	12.7793	19.2324	23.8153	19.0895	22.461	15.3971		3.77778	19.1804	23.2431	21.9063	24.7481	13.6118							3.77778	4.95466	2.36854	3.07943	1.98118	1.54728							3.77778	16.8911	20.4689	19.2917	21.7943	11.9872
92	24.5699	25.8945	25.8239	26.4896	12.9787	14.5549	21.113	21.9195	26.3612	12.9946	19.553	24.4174	19.515	23.059	15.7002		3.83333	19.5592	23.8083	22.4195	25.3033	13.8912							3.83333	5.00751	2.44825	3.18403	1.94462	1.56666							3.83333	17.2248	20.9667	19.7436	22.2832	12.2332
93.3333	25.0969	26.5851	26.5238	27.0577	13.2345	15.1229	21.5177	22.4727	26.8505	13.2818	19.9376	25.0864	20.123	23.7235	16.0639		3.88889	20.0525	24.3964	23.0398	25.8772	14.1934							3.88889	4.98798	2.60316	3.23787	1.86803	1.62008							3.88889	17.6591	21.4846	20.2899	22.7887	12.4993
94.6667	25.5579	27.0684	27.1536	27.5548	13.4263	15.3359	21.855	22.9567	27.4009	13.3536	20.2582	25.5546	20.5485	24.3216	16.367		3.94444	20.384	24.826	23.5529	26.4258	14.3823							3.94444	5.1122	2.68199	3.34267	1.82389	1.71919							3.94444	17.9511	21.8629	20.7418	23.2717	12.6657
96	26.2167	27.7589	27.8534	28.265	13.682	15.7619	22.2597	23.5099	27.8902	13.6408	20.5146	26.2236	21.1565	24.8532	16.6095		4	20.831	25.4141	24.1733	27.0028	14.6441	20.831						4	5.23457	2.83757	3.39742	1.871	1.70219	5.23457						4	18.3448	22.3808	21.2881	23.7799	12.8962	18.3448
97.3333	26.8095	28.3804	28.7632	28.7621	14.0017	16.2589	22.7319	23.9939	28.4407	13.8562	20.9634	26.8257	21.8252	25.5842	16.9126		4.05556	21.3439	25.9793	24.8608	27.5957	14.9235		25.9793					4.05556	5.2856	2.91781	3.54932	1.74937	1.72414		2.91781					4.05556	18.7964	22.8786	21.8935	24.302	13.1423
98.6667	27.2706	29.0019	29.3931	29.2592	14.1935	16.6139	23.0692	24.4779	28.8689	14.0716	21.2839	27.294	22.3724	26.1823	17.0944		4.11111	21.7228	26.455	25.4145	28.1035	15.1198			25.4145				4.11111	5.34191	3.05403	3.60284	1.67519	1.71114			3.60284				4.11111	19.1301	23.2975	22.3811	24.7492	13.3152		23.2975
100	27.7976	29.5543	30.0929	29.8274	14.4492	17.0399	23.4739	24.8928	29.3582	14.2151	21.6685	27.9629	22.9803	26.8468	17.3369		4.16667	22.1687	26.997	25.9887	28.6775	15.3338				28.6775			4.16667	5.39626	3.15317	3.68077	1.60264	1.73871				1.60264			4.16667	19.5227	23.7748	22.8868	25.2547	13.5036
101.333	28.1928	30.2448	30.7928	30.3955	14.8328	17.4659	23.8786	25.446	29.8475	14.5023	22.0532	28.4981	23.5882	27.5113	17.5794		4.22222	22.5706	27.5405	26.609	29.2514	15.6382					15.6382		4.22222	5.38215	3.28935	3.74041	1.53168	1.68923					1.68923		4.22222	19.8767	24.2534	23.4331	25.7601	13.7717			23.4331
102.667	28.8515	30.7972	31.4926	30.9637	15.0886	17.8918	24.2833	25.8609	30.3368	14.6459	22.3096	29.0333	24.0746	28.1759	17.8218		4.27778	23.0177	28.038	27.1427	29.8254	15.8521							4.27778	5.51402	3.36908	3.87156	1.46255	1.72014							4.27778	20.2704	24.6915	23.9031	26.2656	13.9601
104	29.4443	31.6949	32.4024	31.7449	15.4082	18.3888	24.7555	26.4832	30.8872	14.8613	22.8866	29.6353	24.6217	28.9068	18.1249		4.33333	23.5733	28.6953	27.8358	30.513	16.1315							4.33333	5.55964	3.56393	4.06284	1.45555	1.7479							4.33333	20.7597	25.2703	24.5134	26.8711	14.2061
105.333	29.9713	32.2473	32.9622	32.313	15.7919	18.9568	25.2952	27.0364	31.4989	15.292	23.2713	30.1705	25.3513	29.7043	18.3674		4.38889	24.0665	29.2377	28.45	31.172	16.4838							4.38889	5.55012	3.56873	3.99755	1.33471	1.65031							4.38889	21.194	25.748	25.0543	27.4515	14.5164
106.667	30.63	32.9379	33.6621	32.7391	16.1755	19.2408	25.6999	27.4512	31.8658	15.5792	23.7841	30.7057	25.8376	30.3688	18.7311		4.44444	24.5517	29.7811	28.9837	31.6579	16.8286							4.44444	5.73325	3.7065	4.13118	1.19875	1.67438							4.44444	21.6213	26.2266	25.5243	27.8794	14.82
108	31.157	33.3522	34.3619	33.3072	16.4312	19.6668	25.9697	28.0044	32.2328	15.7228	24.1688	31.1071	26.324	31.0333	18.8524		4.5	24.9975	30.143	29.5634	32.1911	17.0021							4.5	5.78973	3.78449	4.23969	1.13753	1.64103							4.5	22.014	26.5453	26.0349	28.349	14.9728
109.333	31.5522	33.9046	34.9218	33.7333	16.6869	19.9508	26.2395	28.281	32.5998	15.8664	24.4252	31.6423	26.6888	31.5649	18.9736		4.55556	25.3094	30.5954	29.9638	32.6327	17.1756							4.55556	5.85101	3.9383	4.36688	1.08457	1.61022							4.55556	22.2886	26.9437	26.3875	28.7378	15.1256
110.667	32.0792	34.457	35.6216	34.3015	17.0705	20.3768	26.6442	28.6959	33.0891	16.1536	24.8098	32.0436	27.1751	32.2295	19.2161		4.61111	25.7553	31.0483	30.4975	33.2067	17.4801							4.61111	5.90818	4.00036	4.50226	1.041	1.57178							4.61111	22.6813	27.3425	26.8575	29.2433	15.3937
112	32.7379	35.1475	36.3215	34.8696	17.582	20.9448	27.1839	29.2491	33.4561	16.5843	25.1945	32.5788	27.7831	33.0269	19.4585		4.66667	26.2924	31.6367	31.1179	33.7842	17.875							4.66667	5.9727	4.06455	4.56567	0.96419	1.45933							4.66667	23.1543	27.8607	27.4038	29.7519	15.7415
113.333	33.4625	35.9071	37.2312	35.5088	18.0296	21.5838	27.656	29.8714	34.0065	16.7997	25.6433	33.1809	28.2086	33.625	19.5192		4.72222	26.8965	32.248	31.7704	34.3801	18.1161							4.72222	6.03768	4.20389	4.80174	0.995917	1.36179							4.72222	23.6863	28.399	27.9785	30.2767	15.9539
114.667	0	0	0	0	0	0	0	0	0	0	0	0	0	0	0		4.77778												4.77778			0									4.77778
116	0	0	0	0	0	0	0	0	0	0	0	0	0	0	0		4.83333												4.83333	0	0	0	0	0							4.83333
117.333	33.2649	35.6999	37.0213	35.0117	17.7099	23.2168	30.9613	32.8447	34.3123	16.7279	25.8356	33.5154	29.1205	34.4889	20.0647		4.88889	27.4391	33.3922	32.9955	34.6043	18.1675							4.88889	5.21241	2.37173	3.95254	0.363669	1.71483							4.88889	24.1641	29.4067	29.0573	30.4741	15.9991
118.667	33.3307	35.9071	37.2312	35.2247	17.7738	23.2878	31.1636	33.0521	34.4958	16.9433	25.8997	33.7161	29.5461	35.0869	20.2466		4.94444	27.5061	33.5956	33.2765	34.9358	18.3212							4.94444	5.21061	2.37402	3.84748	0.387224	1.71833							4.94444	24.2231	29.5858	29.3048	30.7661	16.1345
120	33.726	36.1833	37.6511	35.5088	17.9017	23.5718	31.2985	33.3287	34.7405	16.9433	26.1561	33.9837	29.9109	35.7515	20.4891		5	27.818	33.8218	33.6302	35.3336	18.4447							5	5.27712	2.4464	3.87894	0.52777	1.83418							5	24.4977	29.785	29.6163	31.1163	16.2432
121.333	34.3188	36.6667	38.281	35.8639	18.2214	23.9268	31.6358	33.6744	35.0463	17.1587	26.4767	34.3181	30.3364	36.3495	20.6709		5.05556	28.2407	34.2069	34.0973	35.7532	18.6837							5.05556	5.41594	2.51727	3.98913	0.658623	1.80117							5.05556	24.8701	30.1241	30.0276	31.4859	16.4537
122.667	34.7799	37.15	39.0508	36.361	18.541	24.2818	31.8382	34.0202	35.3521	17.3741	26.7972	34.6526	30.6404	36.9476	20.8528		5.11111	28.6196	34.5469	34.5705	36.2202	18.9226							5.11111	5.48119	2.65751	4.23212	0.807005	1.77047							5.11111	25.2037	30.4236	30.4443	31.8972	16.6641
124	35.3069	37.7024	39.6107	36.9291	18.7968	24.7078	32.2429	34.4351	35.8414	17.6612	27.0536	35.054	31.0052	37.6121	20.974		5.16667	29.0228	34.9998	35.017	36.7942	19.144							5.16667	5.56715	2.73018	4.33217	0.893032	1.68346							5.16667	25.5588	30.8224	30.8375	32.4027	16.8591
125.333	35.768	38.1858	40.2405	37.4263	19.1165	25.2048	32.5802	34.7808	36.0249	17.8766	27.3742	35.3885	31.4307	38.2102	21.0346		5.22222	29.449	35.3848	35.484	37.2205	19.3426							5.22222	5.57886	2.80283	4.4468	1.10709	1.5911							5.22222	25.9341	31.1615	31.2488	32.778	17.0339
126.667	36.2949	38.6001	40.8004	37.8524	19.5001	25.4888	32.85	35.0574	36.3919	18.0202	27.7588	35.7899	31.6739	38.7418	21.2771		5.27778	29.8475	35.7467	35.8439	37.662	19.5991							5.27778	5.69782	2.87532	4.6138	1.18648	1.63071							5.27778	26.2851	31.4801	31.5657	33.1669	17.2599
128	37.4147	39.774	42.41	39.0597	20.3312	26.5538	33.7269	36.2329	37.0647	18.6663	28.3358	36.6595	32.0995	39.8715	21.459		5.33333	30.7681	36.7201	36.9141	38.6653	20.1522							5.33333	5.8247	3.02402	5.18893	1.44438	1.40489							5.33333	27.0958	32.3374	32.5082	34.0504	17.7469
129.333	37.81	40.0502	42.9699	39.3437	20.4591	26.8378	34.2665	36.6478	37.554	19.0971	28.7204	37.1947	32.5858	40.6689	21.7014		5.38889	31.1227	37.1705	37.4012	39.1889	20.4192							5.38889	5.86732	2.89193	5.23287	1.56325	1.30262							5.38889	27.4081	32.734	32.9371	34.5115	17.9821
130.667	38.3369	40.4645	43.5298	39.7698	20.8427	27.1218	34.5363	36.9243	37.9209	19.3843	29.1051	37.4623	32.9506	41.2006	21.9439		5.44444	31.5213	37.4877	37.8016	39.6304	20.7236							5.44444	5.98526	2.96419	5.34386	1.64424	1.28396							5.44444	27.759	33.0134	33.2898	34.9004	18.2502
132	38.7321	40.8788	43.9497	40.0539	21.0984	27.4058	34.8061	37.3392	38.2879	19.5279	29.3615	37.8637	33.1938	41.7322	22.0651		5.5	31.8331	37.8495	38.1609	40.0247	20.8971							5.5	6.05421	3.03638	5.42482	1.72231	1.28055							5.5	28.0337	33.332	33.6062	35.2475	18.403
133.333	39.2591	41.4313	44.5095	40.622	21.482	27.8318	35.2109	37.6158	38.5326	19.815	29.618	38.2651	33.4369	42.3967	22.3076		5.55556	32.2363	38.3024	38.5208	40.5171	21.2016							5.55556	6.14718	3.11037	5.59149	1.9342	1.26973							5.55556	28.3887	33.7308	33.9231	35.6812	18.6711
134.667	39.9837	42.1908	45.2793	41.6873	22.0574	28.4708	35.683	38.653	39.083	20.3176	30.1949	38.8671	33.7409	43.2606	22.4895		5.61111	32.8831	38.9137	39.2244	41.3436	21.6215							5.61111	6.20941	3.25415	5.7904	2.10987	1.14969							5.61111	28.9584	34.2691	34.5428	36.4091	19.0409
136	40.4448	42.6742	45.9092	42.1844	22.3771	28.6838	36.1552	39.137	39.5112	20.6766	30.5155	39.3354	34.1665	43.9916	22.7926		5.66667	33.2147	39.3883	39.7376	41.8957	21.9487							5.66667	6.32809	3.25982	5.89435	2.2541	1.12115							5.66667	29.2503	34.6871	34.9947	36.8953	19.3291
137.333	40.84	42.9504	46.1891	42.4685	22.6329	28.9678	36.5599	39.4136	39.8782	20.8202	30.7719	39.603	34.5312	44.3903	22.9138		5.72222	33.5266	39.7044	40.0447	42.2456	22.1223							5.72222	6.39756	3.19644	5.85451	2.2643	1.13638							5.72222	29.525	34.9655	35.2651	37.2034	19.4819
138.667	41.4329	43.5719	46.9589	43.1077	23.0804	29.6068	36.8972	39.7594	40.0616	21.1791	31.0924	40.0713	34.7136	44.9884	23.0957		5.77778	34.044	40.1801	40.4773	42.7192	22.4517							5.77778	6.4419	3.33867	6.15415	2.48622	1.10213							5.77778	29.9807	35.3844	35.6461	37.6205	19.772
140	41.8281	43.9862	47.3788	43.3917	23.464	29.8907	37.4368	40.1742	40.5509	21.4663	31.4771	40.4727	35.2	45.52	23.4594		5.83333	34.3986	40.6319	40.9177	43.1542	22.7966							5.83333	6.48279	3.27758	6.12338	2.49301	1.15204							5.83333	30.293	35.7823	36.034	38.0036	20.0757
141.333	42.2233	44.4005	47.7987	43.8178	23.5919	30.1747	37.5717	40.4508	40.6733	21.6099	31.7335	40.874	35.3216	46.0516	23.4594		5.88889	34.7105	40.9488	41.1904	43.5142	22.887							5.88889	6.55278	3.41499	6.27138	2.70198	1.10803							5.88889	30.5677	36.0613	36.2741	38.3206	20.1554
142.667	42.6185	44.9529	48.3586	44.2439	23.8476	30.6007	38.1114	40.8657	41.0403	21.8971	31.99	41.1416	35.6863	46.5832	23.7018		5.94444	35.0697	41.402	41.6369	43.9558	23.1488							5.94444	6.57424	3.4282	6.37124	2.78269	1.08652							5.94444	30.884	36.4604	36.6673	38.7095	20.3859
144	43.1455	45.3672	48.9185	44.8121	24.2312	31.0267	38.3812	41.2806	41.4072	22.1842	32.2464	41.543	35.9295	47.2477	23.8231		6	35.4729	41.7638	42.0429	44.489	23.4128	35.4729						6	6.67262	3.49825	6.52795	2.93363	1.0834	6.67262						6	31.239	36.7791	37.0248	39.179	20.6184	31.239
145.333	43.4749	45.8506	49.2684	45.3092	24.5509	31.3817	38.7185	41.6263	41.713	22.3996	32.4387	41.8775	36.1119	47.7129	24.0049		6.05556	35.7651	42.1488	42.3355	44.9117	23.6518		42.1488					6.05556	6.69773	3.57381	6.60687	3.01962	1.11827		3.57381					6.05556	31.4964	37.1182	37.2826	39.5513	20.8289
146.667	44.0018	46.2649	49.8283	45.7353	24.8066	31.8077	39.1232	42.0412	41.9577	22.6868	32.8234	42.1451	36.4767	48.2445	24.1262		6.11111	36.211	42.5111	42.782	45.3125	23.8732			42.782				6.11111	6.76616	3.5849	6.70657	3.16467	1.08233			6.70657				6.11111	31.889	37.4372	37.6758	39.9042	21.0238		37.4372
148	44.4629	46.7483	50.3182	46.2324	25.2542	32.1627	39.5953	42.5252	42.3858	22.9022	33.1439	42.6134	36.7806	48.8426	24.308		6.16667	36.5899	42.9857	43.208	45.8203	24.1548				45.8203			6.16667	6.83591	3.59096	6.79454	3.24805	1.18347				3.24805			6.16667	32.2227	37.8551	38.0509	40.3514	21.2718
149.333	44.7923	47.2316	50.6681	46.7296	25.446	32.5177	39.7977	42.871	42.6916	23.1176	33.3362	42.9478	36.963	49.1749	24.3686		6.22222	36.8821	43.3257	43.5007	46.1987	24.3107					24.3107		6.22222	6.86265	3.73134	6.8742	3.27405	1.16529					1.16529		6.22222	32.48	38.1546	38.3087	40.6847	21.4091			38.3087
150.667	45.3192	47.6459	51.2279	47.2977	25.8296	32.9437	40.2024	43.2858	43.0586	23.4047	33.7209	43.3492	37.3278	49.5736	24.4899		6.27778	37.3279	43.7325	43.9472	46.6433	24.5747							6.27778	6.93157	3.73653	6.97364	3.30641	1.21466							6.27778	32.8727	38.5128	38.7019	41.0762	21.6416
152	45.8462	48.3365	51.7878	48.0079	26.3411	33.5117	40.7421	43.9773	43.3033	23.9791	34.1055	43.8844	37.571	50.1052	24.7324		6.33333	37.8212	44.321	44.4454	47.1388	25.0175							6.33333	6.95625	3.81598	7.11997	3.48325	1.20654							6.33333	33.307	39.0311	39.1406	41.5125	22.0315
153.333	46.5049	48.8889	52.4876	48.576	26.8525	34.0797	41.1468	44.5305	43.7926	24.4098	34.4902	44.2858	37.6925	50.371	24.8536		6.38889	38.3583	44.7738	44.9036	47.5799	25.372							6.38889	7.0582	3.89405	7.4046	3.40047	1.30125							6.38889	33.78	39.4298	39.5441	41.901	22.3437
154.667	46.9002	49.3032	52.9075	49.1442	27.1083	34.6477	41.4166	44.9454	44.0372	24.697	34.8748	44.6872	37.8141	50.6368	24.9748		6.44444	38.8076	45.1357	45.2223	47.9394	25.5934							6.44444	7.00931	3.96238	7.55052	3.46081	1.31928							6.44444	34.1757	39.7485	39.8248	42.2176	22.5387
156	47.4271	49.7175	53.4674	49.5703	27.4919	35.0737	41.9562	45.2219	44.4042	24.9842	35.1313	45.0885	38.1789	51.0355	25.3385		6.5	39.2107	45.5874	45.6228	48.3367	25.9382							6.5	7.11569	3.90462	7.65213	3.48352	1.35714							6.5	34.5307	40.1463	40.1775	42.5675	22.8424
157.333	47.6247	50.0628	53.8173	49.9254	27.8116	35.2867	42.2935	45.706	44.71	25.3432	35.4518	45.423	38.4829	51.3678	25.3992		6.55556	39.4544	45.9264	46.0021	48.6677	26.1846							6.55556	7.07619	3.90902	7.67152	3.50253	1.40925							6.55556	34.7453	40.4449	40.5115	42.859	23.0594
158.667	48.0858	50.408	54.1673	50.4225	28.0034	35.6417	42.6308	45.9134	45.0158	25.5585	35.7723	45.7575	38.6653	51.7001	25.581		6.61111	39.8333	46.2654	46.2486	49.0461	26.381							6.61111	7.14721	3.91343	7.75643	3.5483	1.40508							6.61111	35.079	40.7434	40.7286	43.1922	23.2323
160	48.5469	51.0295	54.6571	50.9196	28.4509	36.1387	43.1029	46.3974	45.3216	25.9175	35.9647	46.092	38.8476	52.0323	25.7629		6.66667	40.2168	46.7415	46.6341	49.4245	26.7104							6.66667	7.21466	4.00299	7.9074	3.59649	1.50928							6.66667	35.4167	41.1627	41.0681	43.5255	23.5224
161.333	48.8763	51.3748	55.147	51.2747	28.6427	36.4937	43.4402	46.7432	45.6275	26.1329	36.2852	46.5603	39.1516	52.3646	25.9447		6.72222	40.5517	47.1251	47.0139	49.7556	26.9068							6.72222	7.21003	3.99731	8.00114	3.61635	1.50631							6.72222	35.7117	41.5005	41.4026	43.817	23.6953
162.667	49.2715	51.7891	55.427	51.8428	29.0263	36.9197	43.71	47.0198	45.8721	26.4201	36.5416	46.8279	39.3948	52.6304	26.066		6.77778	40.9109	47.4423	47.2805	50.1151	27.1708							6.77778	7.24293	4.07442	8.01926	3.69558	1.61667							6.77778	36.028	41.7799	41.6373	44.1336	23.9278
164	49.6667	52.2034	55.9868	52.2689	29.2821	37.2037	44.1148	47.4346	46.2391	26.7072	36.7981	47.2292	39.638	52.8962	26.1872		6.83333	41.2228	47.8491	47.6865	50.4681	27.3922							6.83333	7.31545	4.07979	8.17734	3.67581	1.65722							6.83333	36.3027	42.1381	41.9949	44.4445	24.1228
165.333	50.062	52.6177	56.4067	52.8371	29.6657	37.6297	44.5195	47.8495	46.6061	26.9944	37.1827	47.6306	39.7596	53.162	26.3084		6.88889	41.6248	48.2559	48.0053	50.8684	27.6562							6.88889	7.31022	4.08516	8.32468	3.69485	1.77375							6.88889	36.6567	42.4964	42.2756	44.797	24.3553
166.667	50.4572	53.032	56.8266	53.2632	30.0493	38.0557	44.7893	48.1261	46.8507	27.4252	37.4391	47.8982	40.0027	53.4278	26.5509		6.94444	41.984	48.5732	48.3185	51.1806	28.0085							6.94444	7.34446	4.16261	8.41359	3.75067	1.82066							6.94444	36.973	42.7757	42.5514	45.0719	24.6655
168	51.05	53.5154	57.3165	53.7603	30.3689	38.5527	45.2615	48.7484	47.2789	27.7841	37.7597	48.3665	40.3067	53.893	26.7328		7	42.4541	49.0478	48.7905	51.6441	28.2953							7	7.45482	4.16892	8.50498	3.78095	1.8712							7	37.387	43.1937	42.9672	45.4801	24.9181
169.333	51.2476	53.8606	57.6664	54.2574	30.6886	38.9077	45.5987	48.9559	47.5847	27.9995	38.0802	48.701	40.4891	54.0923	26.9146		7.05556	42.7452	49.3868	49.0371	51.9781	28.5343							7.05556	7.37496	4.17343	8.58896	3.80576	1.94299							7.05556	37.6433	43.4922	43.1843	45.7743	25.1286
170.667	51.6429	54.2749	58.0863	54.6835	30.9444	39.3337	45.8685	49.3707	47.8293	28.2867	38.3367	49.1024	40.7323	54.4911	27.0359		7.11111	43.1044	49.7486	49.3964	52.3346	28.7556							7.11111	7.41131	4.2403	8.67706	3.9029	1.996							7.11111	37.9597	43.8109	43.5007	46.0882	25.3235
172	52.0381	54.6893	58.5062	55.2517	31.328	39.6177	46.2733	49.7856	48.1963	28.7175	38.5931	49.5037	40.8539	54.624	27.0359		7.16667	43.4163	50.1554	49.7152	52.6906	29.0271							7.16667	7.48426	4.24567	8.8264	3.90485	2.16274							7.16667	38.2343	44.1691	43.7815	46.4018	25.5626
173.333	52.4333	55.1036	58.9261	55.6778	31.5837	40.0437	46.678	50.2005	48.441	29.0046	38.8495	49.7713	41.097	55.0227	27.2783		7.22222	43.7755	50.5176	50.0746	53.0471	29.2889							7.22222	7.52162	4.26208	8.91522	4.0025	2.16672							7.22222	38.5507	44.4881	44.0979	46.7157	25.7931
174.667	52.8285	55.5179	59.346	56.1039	31.9673	40.4697	47.0827	50.6154	48.9303	29.2918	39.2342	50.3065	41.3402	55.2885	27.3996		7.27778	44.1775	50.969	50.4339	53.4409	29.5529							7.27778	7.51748	4.25643	9.00428	3.92753	2.29504							7.27778	38.9047	44.8856	44.4144	47.0624	26.0256
176	53.2896	56.0013	59.8359	56.601	32.287	40.9667	47.42	51.0994	49.2361	29.6508	39.5547	50.641	41.6442	55.6208	27.7027		7.33333	44.6037	51.3541	50.8598	53.8193	29.8801							7.33333	7.55533	4.33485	9.09823	3.99932	2.30075							7.33333	39.28	45.2247	44.7895	47.3957	26.3138
177.333	53.7507	56.3465	60.1858	57.0981	32.6067	41.3217	47.7573	51.3069	49.4196	29.8662	39.747	50.9755	41.8266	55.8201	27.7633		7.38889	44.9398	51.6931	51.1064	54.1126	30.0787							7.38889	7.671	4.33936	9.18127	4.11422	2.42867							7.38889	39.576	45.5233	45.0066	47.654	26.4887
178.667	54.3436	56.968	60.8157	57.8793	33.1821	41.9606	48.3643	52.0675	49.97	30.5123	40.324	51.5775	42.009	56.1524	27.9451		7.44444	45.5427	52.3033	51.6307	54.6672	30.5465							7.44444	7.66555	4.34749	9.41097	4.15854	2.61864							7.44444	40.107	46.0606	45.4683	48.1424	26.9006
180	54.6729	57.3132	61.3056	58.2344	33.5017	42.3156	48.7016	52.5515	50.3982	30.8713	40.6446	52.0458	42.3129	56.4846	28.2482		7.5	45.8777	52.6869	52.0567	55.0391	30.8737							7.5	7.66258	4.34146	9.50599	4.11326	2.62676							7.5	40.402	46.3985	45.8434	48.4699	27.1888
181.333	55.1999	57.8657	61.7255	59.0866	34.0132	43.0256	48.9714	53.1047	51.0098	31.302	40.901	52.581	42.3129	56.8834	28.2482		7.55556	46.3755	53.1394	52.381	55.6599	31.1878							7.55556	7.71563	4.47333	9.72649	4.17509	2.88419							7.55556	40.8404	46.7969	46.1291	49.0166	27.4654
182.667	55.661	58.2109	62.2154	59.7258	34.3329	43.3806	49.5785	53.5887	51.5603	31.8046	41.3497	53.1831	42.8601	57.4814	28.7938		7.61111	46.7971	53.6575	52.888	56.2558	31.6438							7.61111	7.74321	4.33572	9.69665	4.21847	2.77305							7.61111	41.2117	47.2532	46.5756	49.5414	27.8669
184	56.0562	58.6252	62.6353	60.1519	34.7165	43.9486	50.1181	54.1419	51.9272	32.2353	41.8626	53.5845	43.2248	57.8801	29.0363		7.66667	47.2892	54.1093	53.334	56.6531	31.996							7.66667	7.66381	4.27776	9.73039	4.24741	2.84767							7.66667	41.645	47.6511	46.9683	49.8913	28.1772
185.333	56.3197	58.9014	62.9152	60.436	34.9722	44.2326	50.3879	54.4185	52.1719	32.5225	41.9908	53.852	43.3464	58.146	29.2787		7.72222	47.5144	54.3805	53.56	56.9179	32.2578							7.72222	7.70757	4.28127	9.81258	4.2667	2.85596							7.72222	41.8433	47.8899	47.1674	50.1245	28.4077
186.667	56.5832	59.3158	63.3351	61.0041	35.228	44.6586	50.7927	54.8333	52.5389	32.9533	42.3755	54.2534	43.5896	58.4118	29.4		7.77778	47.8724	54.7873	53.9193	57.3182	32.5271							7.77778	7.62963	4.28655	9.90442	4.33727	2.93728							7.77778	42.1586	48.2482	47.4838	50.477	28.6448
188	56.9784	59.7301	63.755	61.4302	35.6116	44.9426	51.1974	55.2482	52.9058	33.2405	42.6319	54.6548	43.8328	58.8105	29.5212		7.83333	48.1843	55.1941	54.2787	57.7155	32.7911							7.83333	7.70305	4.29182	9.99643	4.36639	3.06995							7.83333	42.4333	48.6064	47.8002	50.8269	28.8773
189.333	57.3736	60.0063	64.0349	61.9983	35.8673	45.3686	51.4672	55.8014	53.2728	33.5276	43.0166	55.0562	44.076	59.0763	29.7637		7.88889	48.5863	55.5099	54.6374	58.1158	33.0529							7.88889	7.70042	4.28757	10.0303	4.44135	3.07939							7.88889	42.7873	48.8845	48.1162	51.1794	29.1079
190.667	57.7689	60.4206	64.4548	62.2824	36.2509	45.7946	51.8719	56.078	53.6398	33.8148	43.1448	55.4576	44.1976	59.3421	29.8849		7.94444	48.9028	55.9167	54.9101	58.4214	33.3169							7.94444	7.79176	4.29278	10.179	4.39425	3.21208							7.94444	43.066	49.2428	48.3563	51.4486	29.3404
192	58.1641	60.8349	64.7348	62.8505	36.5067	46.2206	52.2767	56.6312	54.0068	34.2456	43.5294	55.859	44.4407	59.7408	30.1274		8	49.3047	56.3235	55.2689	58.866	33.6265	49.3047						8	7.78956	4.29799	10.2154	4.48631	3.23437	7.78956						8	43.42	49.601	48.6723	51.8401	29.6131	43.42
193.333	58.3617	61.1802	65.0847	63.2056	36.6985	46.5756	52.6139	56.9769	54.3126	34.4609	43.7217	56.1934	44.6231	59.9402	30.188		8.05556	49.553	56.6625	55.5616	59.1528	33.7825		56.6625					8.05556	7.76086	4.30234	10.3039	4.49851	3.30783		4.30234					8.05556	43.6386	49.8996	48.93	52.0926	29.7504
194.667	58.7569	61.5945	65.5046	63.7738	37.0821	46.8596	53.0186	57.3918	54.6796	34.7481	44.1064	56.7286	44.8663	60.206	30.4305		8.11111	49.9076	57.1139	55.9209	59.5531	34.0869			55.9209				8.11111	7.78637	4.30088	10.3975	4.58213	3.37473			10.3975				8.11111	43.9509	50.2971	49.2465	52.4452	30.0185		50.2971
196	59.1522	61.8707	65.9245	64.1999	37.3378	47.2856	53.4234	57.8066	55.0465	35.1789	44.3628	56.9962	44.9879	60.6047	30.673		8.16667	50.2669	57.4301	56.2397	59.9504	34.3966				59.9504			8.16667	7.83244	4.24034	10.5559	4.61162	3.4006				4.61162			8.16667	44.2673	50.5755	49.5272	52.795	30.2912
197.333	59.5474	62.285	66.3444	64.626	37.7214	47.5696	53.6932	58.2215	55.4135	35.4661	44.6193	57.5314	45.2311	60.8705	30.673		8.22222	50.5787	57.8365	56.599	60.3033	34.6202					34.6202		8.22222	7.90591	4.30402	10.6498	4.63235	3.59957					3.59957		8.22222	44.5419	50.9334	49.8436	53.1058	30.4881			49.8436
198.667	59.745	62.6303	66.5543	65.1231	37.9132	47.9246	54.0305	58.7056	55.8417	35.825	44.9398	57.8659	45.4134	61.2028	30.8548		8.27778	50.8698	58.1755	56.8911	60.7225	34.8644							8.27778	7.8297	4.30826	10.6866	4.65933	3.62594							8.27778	44.7982	51.232	50.1009	53.475	30.7031
200	60.2061	62.9755	67.0442	65.6202	38.3608	48.4216	54.5026	59.1896	56.2698	36.184	45.2603	58.3341	45.7174	61.535	31.0367		8.33333	51.296	58.6041	57.3171	61.1417	35.1938							8.33333	7.87659	4.24289	10.786	4.68761	3.76111							8.33333	45.1736	51.6094	50.476	53.8441	30.9933
201.333	60.8648	63.666	67.7441	66.4724	38.8723	49.1316	55.0423	59.881	56.7591	36.7583	45.7732	59.0031	46.0822	61.6679	31.1579		8.38889	51.9232	59.2371	57.9024	61.6332	35.5962							8.38889	7.92363	4.31665	10.9656	4.85677	3.98632							8.38889	45.7259	52.1669	50.9915	54.2769	31.3476
202.667	61.1283	64.0803	68.024	66.7565	39.2559	49.4156	55.5819	60.2959	57.1261	37.1891	46.1579	59.4045	46.5685	62.0667	31.5216		8.44444	52.2339	59.6889	58.2962	61.9831	35.9889							8.44444	7.8731	4.25636	10.8666	4.81576	4.00438							8.44444	45.9995	52.5647	51.3382	54.5851	31.6934
204	61.5235	64.3566	68.4439	67.1826	39.5116	49.8416	55.9866	60.8491	57.6154	37.7635	46.5425	59.8059	46.8117	62.4654	31.7641		8.5	52.6359	60.0497	58.7016	62.4211	36.3464							8.5	7.8717	4.1903	10.9748	4.78378	4.0635							8.5	46.3535	52.8825	51.6953	54.9709	32.0083
205.333	61.9187	64.7709	68.7238	67.6087	39.8952	50.2676	56.2564	61.1257	57.86	38.0506	46.7989	60.2073	46.8117	62.7312	31.8853		8.55556	52.9951	60.4115	58.8871	62.7333	36.6104							8.55556	7.92033	4.26089	11.1263	4.87435	4.19466							8.55556	46.6699	53.2011	51.8586	55.2458	32.2408
206.667	62.1822	65.0471	69.1437	68.0348	40.1509	50.6936	56.7961	61.5406	58.3493	38.4814	47.3118	60.6086	47.1765	62.997	32.1278		8.61111	53.3959	60.8173	59.2869	63.127	36.92							8.61111	7.79482	4.12946	11.1557	4.84406	4.23332							8.61111	47.0228	53.5584	52.2107	55.5925	32.5135
208	62.5775	65.4614	69.5636	68.4609	40.5346	50.9776	57.0659	61.9554	58.7163	38.9122	47.5682	61.01	47.2981	63.3957	32.4915		8.66667	53.7078	61.1791	59.6057	63.5243	37.3127							8.66667	7.86826	4.20031	11.3172	4.87359	4.25337							8.66667	47.2975	53.8771	52.4915	55.9424	32.8593
209.333	0	0	0	0	0	0	0	0	0	0	0	0	0	0	0		8.72222												8.72222			0
210.667	62.5775	65.4614	69.5636	68.4609	40.5346	50.9776	57.0659	61.9554	58.7163	38.9122	47.5682	61.01	47.2981	63.3957	32.4915		8.77778	53.7078	61.1791	59.6057	63.5243	37.3127							8.77778	7.86826	4.20031	11.3172	4.87359	4.25337							8.77778	47.2975	53.8771	52.4915	55.9424	32.8593
212	62.1822	65.1852	69.2837	68.0348	40.2788	50.6936	57.4706	62.0937	59.0833	39.0557	47.8247	61.1438	47.906	64.0602	32.9765		8.83333	53.5668	61.2665	59.7611	63.7261	37.437							8.83333	7.5978	3.85876	10.8781	4.48512	3.91104							8.83333	47.1734	53.9541	52.6284	56.1201	32.9687
213.333	62.314	65.1852	69.4237	68.1769	40.4067	50.6936	57.7404	62.3703	59.3279	39.1993	47.9529	61.2776	48.1492	64.4589	33.2189		8.88889	53.6535	61.4011	59.9811	63.9879	37.6083							8.88889	7.62437	3.72392	10.8366	4.44323	3.84894							8.88889	47.2497	54.0726	52.822	56.3506	33.1196
214.667	62.6433	65.5304	69.7736	68.674	40.8542	51.1906	57.9428	62.7161	59.6337	39.5583	48.2734	61.7459	48.3316	64.6583	33.4008		8.94444	54.0358	61.7397	60.2737	64.322	37.9378							8.94444	7.59572	3.79384	10.9277	4.52949	3.9822							8.94444	47.5863	54.3708	53.0798	56.6449	33.4097
216	62.8409	65.7376	69.9835	68.887	41.046	51.2616	58.1451	63.0618	59.9396	39.7737	48.3375	61.9466	48.6355	64.8577	33.5827		9	54.1467	61.9431	60.5603	64.5614	38.1341							9	7.67008	3.79623	10.8916	4.48109	3.99269							9	47.684	54.5499	53.3321	56.8557	33.5826
217.333	63.1703	66.0829	70.3334	69.3842	41.3657	51.7586	58.6173	63.4075	60.3677	40.2762	48.6581	62.4149	48.9395	65.1899	33.7645		9.05556	54.529	62.3717	60.8935	64.9806	38.4688							9.05556	7.64248	3.73296	10.9163	4.51187	4.1103							9.05556	48.0207	54.9273	53.6256	57.2248	33.8774
218.667	63.5655	66.4972	70.7533	69.8103	41.7493	52.1846	58.8871	63.9607	60.7347	40.707	48.9145	62.8162	49.1827	65.4557	33.8857		9.11111	54.8882	62.7335	61.2989	65.3336	38.7807							9.11111	7.6906	3.8057	11.0289	4.53903	4.27105							9.11111	48.337	55.246	53.9826	57.5357	34.152
220	63.9607	66.9115	71.0333	70.3784	42.005	52.6106	59.2918	64.3756	61.224	41.1378	49.2992	63.2176	49.4259	65.7215	34.1282		9.16667	55.2902	63.1403	61.6116	65.7746	39.0903							9.16667	7.68933	3.81041	11.0657	4.57745	4.31915							9.16667	48.691	55.6042	54.2579	57.9241	34.4247
221.333	64.356	67.3258	71.4532	70.8045	42.3887	53.0366	59.6966	64.7905	61.7133	41.5685	49.5556	63.4852	49.669	66.1203	34.2495		9.22222	55.6494	63.5025	61.9709	66.2127	39.4022							9.22222	7.73841	3.81464	11.1624	4.54632	4.48122							9.22222	49.0073	55.9232	54.5744	58.3099	34.6994
222.667	64.7512	67.7401	71.8731	71.3727	42.7723	53.4626	60.1013	65.2053	62.2026	41.9993	49.812	63.8866	49.9122	66.3861	34.4919		9.27778	56.0086	63.9093	62.3302	66.6538	39.7545							9.27778	7.78823	3.81946	11.2592	4.59089	4.57387							9.27778	49.3237	56.2814	54.8908	58.6983	35.0096
224	65.0806	68.0854	72.223	71.7277	42.9641	53.8175	60.4386	65.5511	62.5084	42.2147	50.1326	64.2211	50.0946	66.5854	34.5526		9.33333	56.3436	64.2483	62.6229	66.9405	39.9104							9.33333	7.78756	3.82348	11.3511	4.61992	4.65516							9.33333	49.6187	56.58	55.1486	58.9508	35.1469
225.333	65.4758	68.4997	72.6429	72.1539	43.3477	54.2435	60.7084	65.966	62.8754	42.6454	50.389	64.6225	50.3378	66.9841	34.795		9.38889	56.7028	64.6102	62.9822	67.3378	40.2627							9.38889	7.83828	3.89567	11.448	4.64933	4.74815							9.38889	49.935	56.8986	55.465	59.3007	35.4572
226.667	65.9369	68.8449	73.1328	72.651	43.6673	54.7405	61.1805	66.45	63.3035	43.148	50.7095	65.0907	50.6418	67.1835	34.9769		9.44444	57.129	65.0387	63.4082	67.7127	40.5974							9.44444	7.88964	3.83246	11.5499	4.69614	4.87444							9.44444	50.3104	57.2761	55.8401	59.6308	35.7519
228	66.2662	69.3283	73.6227	73.1481	44.1149	55.2375	61.5178	66.7957	63.7317	43.5069	51.0301	65.4252	50.7026	67.3829	35.0375		9.5	57.5113	65.4238	63.707	68.0875	40.8864							9.5	7.86845	3.90524	11.7681	4.74761	5.07445							9.5	50.647	57.6151	56.1032	59.961	36.0065
229.333	66.6615	69.7426	73.9026	73.4322	44.3706	55.8055	61.7876	67.2106	64.221	43.7941	51.2865	65.8266	50.9457	67.6487	35.28		9.55556	57.9178	65.7856	64.0196	68.4339	41.1482							9.55556	7.90213	3.97765	11.8064	4.65554	5.09024							9.55556	51.0051	57.9338	56.3786	60.266	36.237
230.667	67.1226	70.226	74.3925	74.0713	44.8182	56.1605	62.2598	67.6946	64.5268	44.1531	51.7353	66.1611	51.2497	67.9809	35.4618		9.61111	58.3394	66.2156	64.4456	68.8597	41.4777							9.61111	7.92168	3.98337	11.9086	4.83257	5.2205							9.61111	51.3764	58.3125	56.7537	60.6409	36.5271
232	67.5836	70.5712	74.7424	74.4264	45.1378	56.7995	62.5971	68.1787	65.0772	44.6556	52.0558	66.6294	51.5537	68.3132	35.6437		9.66667	58.813	66.5992	64.8249	69.2723	41.8124							9.66667	7.95733	3.98717	11.9526	4.7478	5.34769							9.66667	51.7934	58.6503	57.0877	61.0043	36.8219
233.333	67.913	70.9165	75.0923	74.7815	45.4575	57.1545	62.9343	68.3861	65.3831	45.0146	52.2481	66.9638	51.7361	68.6455	35.8255		9.72222	59.1052	66.9382	65.0715	69.6033	42.0992							9.72222	8.01255	3.99114	12.0258	4.77188	5.43768							9.72222	52.0507	58.9488	57.3049	61.2958	37.0745
234.667	68.3082	71.3308	75.5122	75.2076	45.7133	57.5805	63.2042	68.801	65.75	45.4454	52.5046	67.3652	51.8576	68.9113	35.9468		9.77778	59.4644	67.3001	65.3903	69.9563	42.3685							9.77778	8.06851	4.06372	12.1905	4.81461	5.56296							9.77778	52.3671	59.2675	57.5856	61.6067	37.3116
236	68.7035	71.7451	75.7922	75.6337	46.0969	58.0065	63.6089	69.2159	66.2393	45.7326	52.8892	67.7666	52.1008	69.1771	36.1893		9.83333	59.8664	67.7069	65.7029	70.35	42.6729							9.83333	8.06951	4.06845	12.2301	4.80577	5.61795							9.83333	52.721	59.6257	57.861	61.9534	37.5797
237.333	69.0328	72.0904	76.1421	75.9888	46.4165	58.3615	63.8112	69.5616	66.5451	46.0915	53.0815	68.1011	52.4048	69.3764	36.3711		9.88889	60.1586	68.0009	66.0362	70.6368	42.9597							9.88889	8.12607	4.14048	12.255	4.84634	5.70822							9.88889	52.9784	59.8847	58.1544	62.2059	37.8323
238.667	69.428	72.5047	76.422	76.5569	46.6723	58.7875	64.216	69.9765	66.9121	46.3787	53.338	68.3687	52.648	69.7751	36.6136		9.94444	60.5178	68.3631	66.3488	71.0814	43.2215							9.94444	8.18341	4.14437	12.2952	4.95332	5.72452							9.94444	53.2947	60.2036	58.4298	62.5975	38.0628
240	69.6915	72.7809	76.8419	76.841	47.0559	59.2135	64.4858	70.2531	67.4014	46.8095	53.7226	68.7701	52.8912	70.041	36.7348		10	60.8759	68.6789	66.662	71.4278	43.5334	60.8759						10	8.11321	4.14832	12.3726	4.87021	5.88902	8.11321						10	53.61	60.4818	58.7056	62.9025	38.3375	53.61
241.333	70.1526	73.1262	77.0519	77.1961	47.2477	59.5685	64.8231	70.5988	67.7072	47.0248	53.9149	69.1045	53.0735	70.2403	36.9167		10.0556	61.212	69.0179	66.9081	71.7146	43.7297		69.0179					10.0556	8.24266	4.15224	12.4079	4.91321	5.90133		4.15224					10.0556	53.9061	60.7803	58.9223	63.1551	38.5104
242.667	70.482	73.6095	77.5417	77.6932	47.6952	60.0655	65.1603	71.0828	68.1354	47.5274	54.2355	69.5728	53.3775	70.7055	37.0985		10.1111	61.5943	69.4476	67.334	72.178	44.107			67.334				10.1111	8.23044	4.226	12.5107	4.94615	6.07014			12.5107				10.1111	54.2427	61.1587	59.2974	63.5632	38.8427		61.1587
244	70.8113	73.9548	77.7517	78.0483	47.887	60.4205	65.3627	71.4285	68.4412	47.7428	54.4278	69.7735	53.4383	70.9048	37.2804		10.1667	61.8865	69.697	67.5395	72.4648	44.3034				72.4648			10.1667	8.28957	4.29657	12.6146	4.98991	6.08253				4.98991			10.1667	54.5001	61.3783	59.4783	63.8158	39.0156
245.333	71.2066	74.3691	78.1716	78.3324	48.1428	60.8465	65.7674	71.7051	68.9305	48.1735	54.8124	70.1749	53.8031	71.1706	37.5229		10.2222	62.2885	70.1038	67.8933	72.8112	44.6131					44.6131		10.2222	8.29163	4.30129	12.6236	4.91094	6.14031					6.14031		10.2222	54.8541	61.7366	59.7899	64.1208	39.2883			59.7899
246.667	71.6018	74.6453	78.4515	78.7585	48.5264	61.1305	66.1721	72.12	69.2975	48.4607	55.0689	70.5763	53.9247	71.4365	37.6441		10.2778	62.6004	70.4646	68.1654	73.1641	44.8771							10.2778	8.36389	4.2377	12.7327	4.96149	6.26402							10.2778	55.1287	62.0543	60.0295	64.4316	39.5208
248	71.8653	75.0596	78.8714	79.1846	48.91	61.5565	66.4419	72.3966	69.6645	48.8915	55.3253	70.8439	54.2894	71.8352	37.8866		10.3333	62.9157	70.7818	68.5192	73.5614	45.2293							10.3333	8.35333	4.30918	12.7415	4.9893	6.35903							10.3333	55.4064	62.3337	60.3411	64.7815	39.831
249.333	72.3264	75.4049	79.2214	79.6817	49.2297	62.0535	66.7792	72.8806	70.0926	49.2504	55.6459	71.3121	54.4718	72.0345	38.0684		10.3889	63.3419	71.1654	68.8579	73.9363	45.5162							10.3889	8.41456	4.31471	12.8558	5.06955	6.44995							10.3889	55.7817	62.6715	60.6394	65.1116	40.0836
250.667	72.8533	75.9573	79.7812	80.2499	49.7411	62.6215	67.049	73.2955	70.4596	49.8248	56.0305	71.7135	54.5934	72.3003	38.1897		10.4444	63.8351	71.5733	69.2234	74.3366	45.9185							10.4444	8.47682	4.4558	13.0784	5.20309	6.69353							10.4444	56.2161	63.0307	60.9612	65.4642	40.4379
252	73.2486	76.0954	80.0612	80.676	49.869	62.9055	67.4537	73.5721	70.8265	50.112	56.2869	71.9811	54.8366	72.5661	38.4321		10.5	64.147	71.8434	69.4899	74.6896	46.1377							10.5	8.54869	4.32248	13.0984	5.25684	6.67432							10.5	56.4907	63.2686	61.196	65.775	40.6309
253.333	73.4462	76.3026	80.2711	80.889	50.1887	63.2605	67.791	73.9178	71.2547	50.4709	56.4793	72.3156	55.019	72.8984	38.614		10.5556	64.3953	72.1364	69.736	75.014	46.4245							10.5556	8.54019	4.2586	13.1352	5.15383	6.7656							10.5556	56.7094	63.5266	61.4126	66.0607	40.8835
254.667	73.9073	76.7859	80.621	81.3861	50.6362	63.7575	68.1283	74.4019	71.6828	50.8299	56.928	72.7839	55.3229	73.2307	38.9171		10.6111	64.8642	72.566	70.1153	75.4332	46.7944							10.6111	8.54356	4.33293	13.1825	5.21315	6.82264							10.6111	57.1224	63.9049	61.7467	66.4299	41.2093
256	74.1707	77.0621	81.0409	81.8122	50.892	64.0415	68.3981	74.6784	72.0498	51.1171	57.1845	73.0515	55.4445	73.4965	39.1596		10.6667	65.1322	72.8372	70.388	75.7862	47.0562							10.6667	8.54552	4.33599	13.3267	5.26862	6.83962							10.6667	57.3584	64.1438	61.9868	66.7407	41.4398
257.333	74.4342	77.4765	81.4608	82.2383	51.2756	64.4675	68.6679	75.0933	72.4168	51.5478	57.4409	73.4529	55.6877	73.7623	39.2808		10.7222	65.4475	73.1991	70.7473	76.1391	47.3681							10.7222	8.53896	4.40975	13.425	5.32474	7.0051							10.7222	57.636	64.4624	62.3033	67.0516	41.7145
258.667	74.7636	77.6836	81.6708	82.4514	51.4674	64.8225	69.0052	75.3008	72.7226	51.9068	57.6332	73.6535	55.8701	74.0946	39.4627		10.7778	65.7398	73.4474	70.9472	76.4228	47.6123							10.7778	8.60195	4.34288	13.44	5.26575	7.0612							10.7778	57.8934	64.6811	62.4793	67.3014	41.9295
260	74.9612	77.8908	82.0207	82.8065	51.787	65.1775	69.3425	75.7848	73.1507	52.1222	57.8255	73.988	56.0525	74.4268	39.6445		10.8333	65.9881	73.7404	71.286	76.7947	47.8512							10.8333	8.59655	4.27953	13.5561	5.24533	7.10922							10.8333	58.1121	64.9391	62.7777	67.6289	42.14
261.333	75.3564	78.3051	82.3006	83.2326	52.1707	65.4615	69.6123	76.0614	73.5177	52.5529	58.2102	74.2556	56.2956	74.8255	39.887		10.8889	66.3427	74.0577	71.5525	77.1919	48.2035							10.8889	8.60702	4.34979	13.5762	5.27206	7.20488							10.8889	58.4244	65.2185	63.0124	67.9787	42.4502
262.667	75.6199	78.5813	82.7205	83.6587	52.4264	65.8874	69.8821	76.4763	73.8847	52.9837	58.4666	74.657	56.5388	75.0913	40.1295		10.9444	66.658	74.3735	71.9119	77.5449	48.5132							10.9444	8.60257	4.35653	13.6746	5.32896	7.26587							10.9444	58.702	65.4966	63.3288	68.2895	42.7229
264	75.8834	78.8575	83.0005	84.0848	52.81	66.3134	70.2868	76.8911	74.2517	53.2709	58.723	74.9246	56.782	75.3572	40.3719		11	66.9733	74.6896	72.2245	77.8979	48.8176							11	8.59918	4.29017	13.7181	5.38647	7.3178							11	58.9797	65.7751	63.6042	68.6004	42.991
265.333	76.2786	79.2718	83.4204	84.3689	53.0657	66.5974	70.5566	77.1677	74.6186	53.7016	58.9795	75.326	57.0252	75.623	40.4932		11.0556	67.2852	75.0515	72.5378	78.2035	49.0868							11.0556	8.67005	4.36407	13.7933	5.36294	7.44914							11.0556	59.2544	66.0937	63.88	68.8695	43.2281
266.667	76.5421	79.548	83.7003	84.795	53.3215	67.0234	70.8264	77.5826	74.9856	53.9888	59.2359	75.7273	57.2684	76.0217	40.7356		11.1111	67.6005	75.3673	72.8504	78.6008	49.3486							11.1111	8.66752	4.37193	13.8368	5.38931	7.46654							11.1111	59.532	66.3718	64.1554	69.2194	43.4586
268	76.8715	79.8933	84.0502	85.1501	53.6411	67.3784	71.1637	77.9283	75.4138	54.4914	59.5565	76.0618	57.4507	76.3539	40.9175		11.1667	67.9354	75.7063	73.1431	78.9726	49.6833							11.1667	8.67093	4.37564	13.9304	5.37047	7.60334							11.1667	59.827	66.6704	64.4131	69.5468	43.7534
269.333	77.2667	80.1695	84.3302	85.5762	54.0248	67.8044	71.4335	78.2049	75.6584	54.7785	59.8129	76.3294	57.5723	76.6198	41.16		11.2222	68.2947	75.9775	73.3691	79.2848	49.9878							11.2222	8.73722	4.3786	14.0191	5.46967	7.65437							11.2222	60.1434	66.9092	64.6122	69.8218	44.0215
270.667	77.9254	81.4124	85.3099	86.7125	55.0477	69.0824	71.5684	78.7581	75.9031	55.2093	60.1975	76.597	57.3291	76.3539	40.9175		11.2778	69.0684	76.526	73.7991	79.6565	50.3915							11.2778	8.86394	4.92238	14.6347	6.1148	8.20513							11.2778	60.8248	67.3922	64.9908	70.1491	44.377
272	78.3206	81.2743	85.5899	86.8545	55.1756	69.0824	72.243	79.173	76.637	55.6401	60.5822	77.1322	57.8155	77.2843	41.5237		11.3333	69.3284	76.8832	74.1928	80.2586	50.7798							11.3333	8.87178	4.52082	14.5415	5.72137	8.01938							11.3333	61.0537	67.7068	65.3375	70.6793	44.719
273.333	78.3206	81.4124	85.5899	86.8545	55.1756	69.2244	72.5128	79.4496	76.8817	55.9272	60.7104	77.3998	58.0587	77.683	41.7662		11.3889	69.4185	77.1083	74.366	80.473	50.9563							11.3889	8.80672	4.45697	14.4524	5.54099	7.96779							11.3889	61.133	67.9051	65.4901	70.8682	44.8744
274.667	78.5841	81.6886	85.8698	87.2806	55.4313	69.5084	72.7826	79.7262	77.2486	56.2144	60.9668	77.6674	58.3019	78.0817	42.0086		11.4444	69.6865	77.3795	74.6326	80.8703	51.2181							11.4444	8.80999	4.45999	14.4726	5.56707	7.98526							11.4444	61.369	68.1439	65.7248	71.2181	45.105
276	78.8476	81.9648	86.2897	87.7067	55.6871	69.7924	73.1873	80.141	77.6156	56.6452	61.2233	78.0687	58.545	78.3475	42.3723		11.5	69.9544	77.7403	74.9919	81.2233	51.5682							11.5	8.81328	4.39797	14.5714	5.62672	7.97824							11.5	61.605	68.4616	66.0413	71.5289	45.4133
277.333	79.1111	82.241	86.5696	87.9908	56.0707	70.0764	73.3222	80.4176	77.9826	56.9324	61.4797	78.3363	58.7882	78.6133	42.6148		11.5556	70.2224	77.9665	75.2585	81.5289	51.8726							11.5556	8.8166	4.4709	14.5916	5.60502	8.02906							11.5556	61.841	68.6609	66.276	71.798	45.6814
278.667	79.5063	82.6554	86.8496	88.4169	56.3264	70.5024	73.7269	80.8325	78.3496	57.3631	61.7361	78.6039	58.9098	78.8791	42.7361		11.6111	70.5816	78.3287	75.5306	81.8819	52.1419							11.6111	8.88535	4.47056	14.7051	5.66568	8.16214							11.6111	62.1574	68.9798	66.5157	72.1089	45.9185
280	79.9015	83.0697	87.4094	88.985	56.71	71.0704	73.9968	81.1091	78.5942	57.7939	62.1208	79.0053	58.9098	79.012	42.9785		11.6667	71.0309	78.6906	75.8094	82.1971	52.4941							11.6667	8.89044	4.54464	14.9707	5.88222	8.25856							11.6667	62.553	69.2985	66.7612	72.3865	46.2287
281.333	80.165	83.3459	87.6894	89.2691	57.0936	71.3544	74.2666	81.524	79.0835	58.0811	62.249	79.2729	59.2746	79.5437	43.221		11.7222	71.2561	78.9618	76.1626	82.6321	52.7986							11.7222	8.95841	4.54764	14.9468	5.75241	8.30909							11.7222	62.7514	69.5373	67.0723	72.7696	46.4968
282.667	80.4285	83.6221	87.9693	89.5532	57.3494	71.7804	74.6713	81.9388	79.4505	58.5118	62.6336	79.6743	59.5177	79.9424	43.4635		11.7778	71.6142	79.3226	76.4753	82.982	53.1082							11.7778	8.89859	4.48575	14.992	5.69609	8.37279							11.7778	63.0667	69.855	67.3476	73.0777	46.7695
284	80.7578	83.8292	88.3192	89.9082	57.5412	72.1354	74.8737	82.2846	79.7563	58.8708	62.826	79.875	59.7001	80.1417	43.6453		11.8333	71.9064	79.526	76.768	83.2688	53.3524							11.8333	8.96813	4.48798	15.086	5.75318	8.43284							11.8333	63.324	70.0341	67.6053	73.3302	46.9846
285.333	81.0213	84.2436	88.5991	90.3343	57.9248	72.4194	75.2784	82.5612	80.1233	59.158	63.0824	80.2763	59.8217	80.4075	43.8878		11.8889	72.1744	79.9328	76.994	83.6217	53.6568							11.8889	8.97198	4.49245	15.175	5.81503	8.48268							11.8889	63.56	70.3924	67.8044	73.6411	47.2526
286.667	81.2189	84.4507	88.9491	90.5474	58.1166	72.7744	75.4807	82.9069	80.4291	59.5169	63.2747	80.477	60.0041	80.7398	44.0697		11.9444	72.4227	80.1362	77.2867	83.9054	53.9011							11.9444	8.97728	4.49469	15.269	5.7542	8.54298							11.9444	63.7787	70.5715	68.0621	73.8909	47.4677
288	81.6142	84.7269	89.229	90.9735	58.5002	73.2004	75.7506	83.1835	80.6738	59.9477	63.5312	80.7446	60.2473	81.0056	44.3121		12	72.7819	80.4074	77.5533	84.2176	54.2533	72.7819						12	9.04877	4.49768	15.2892	5.85311	8.6397	9.04877						12	64.095	70.8104	68.2969	74.1658	47.7779	64.095
289.333	81.8777	85.1412	89.5089	91.2576	58.7559	73.4844	76.0204	83.5984	81.0407	60.2349	63.7876	81.146	60.4905	81.4043	44.5546		12.0556	73.0499	80.7692	77.8659	84.5675	54.5151		80.7692					12.0556	9.05286	4.57209	15.335	5.79658	8.6577		4.57209					12.0556	64.331	71.129	68.5722	74.474	48.0085
290.667	82.1411	85.4174	89.9288	91.6837	59.1395	73.9104	76.2902	84.0132	81.4077	60.522	64.044	81.4136	60.7336	81.6701	44.7971		12.1111	73.3652	81.0404	78.2252	84.9205	54.8195			78.2252				12.1111	9.06087	4.57506	15.4342	5.85855	8.70719			15.4342				12.1111	64.6087	71.3678	68.8887	74.7848	48.2766		71.3678
292	82.4046	85.6937	90.2088	91.9678	59.3953	74.1944	76.6949	84.2898	81.6524	60.9528	64.3005	81.6812	60.8552	81.936	45.0396		12.1667	73.6332	81.3566	78.4513	85.1854	55.1292				85.1854			12.1667	9.06512	4.50814	15.5233	5.87544	8.77253				5.87544			12.1667	64.8447	71.6463	69.0877	75.0181	48.5493
293.333	82.6681	85.9699	90.4887	92.3939	59.651	74.6204	76.9647	84.5664	82.0193	61.3836	64.5569	82.0826	60.9768	82.3347	45.282		12.2222	73.9485	81.6724	78.6773	85.5826	55.4389					55.4389		12.2222	9.07429	4.51656	15.6125	5.90081	8.83863					8.83863		12.2222	65.1223	71.9244	69.2868	75.3679	48.822			69.2868
294.667	83.0633	86.2461	90.9086	92.6779	60.0346	74.9044	77.2345	84.9813	82.3863	61.6707	64.8133	82.3501	61.22	82.6005	45.4033		12.2778	74.2603	81.9436	79.0366	85.8882	55.7029							12.2778	9.14204	4.5195	15.7117	5.88102	8.95716							12.2778	65.397	72.1632	69.6032	75.6371	49.0545
296	83.3268	86.6604	91.1885	93.104	60.2904	75.3304	77.5044	85.2579	82.7533	62.1015	65.0698	82.6177	61.5848	82.9992	45.767		12.3333	74.5756	82.2608	79.3437	86.2855	56.0529							12.3333	9.1519	4.58844	15.663	5.9063	8.95382							12.3333	65.6747	72.4426	69.8737	75.9869	49.3628
297.333	83.5903	86.9366	91.4685	93.3881	60.674	75.7564	77.9091	85.6728	83.1203	62.3887	65.3262	82.8853	61.7063	83.265	46.0095		12.3889	74.8909	82.577	79.6159	86.5911	56.3574							12.3889	9.16276	4.52165	15.7785	5.8868	9.00247							12.3889	65.9524	72.721	70.1133	76.2561	49.6308
298.667	83.9855	87.3509	91.8884	93.9562	61.0576	76.1824	78.044	86.2259	83.4872	62.8194	65.5826	83.1529	61.7063	83.5308	46.0095		12.4444	75.2502	82.8493	79.9402	86.9914	56.6288							12.4444	9.2368	4.66088	16.0428	6.03174	9.23874							12.4444	66.2687	72.9608	70.399	76.6086	49.8699
300	84.3808	87.7652	92.3083	94.5244	61.3133	76.6084	78.4487	86.6408	83.9766	63.2502	65.9673	83.5543	62.0711	84.0624	46.3732		12.5	75.6521	83.2561	80.3401	87.5211	56.9789							12.5	9.24391	4.66541	16.0731	6.06515	9.23574							12.5	66.6227	73.3191	70.7511	77.0751	50.1782
301.333	84.6442	87.9033	92.5882	94.6664	61.569	76.7504	78.7185	86.9174	84.3435	63.681	66.0955	83.9557	62.3143	84.3282	46.6156		12.5556	75.83	83.5258	80.6066	87.7794	57.2885							12.5556	9.30856	4.60746	16.0934	5.96434	9.30313							12.5556	66.7793	73.5566	70.9858	77.3025	50.4509
302.667	84.9077	88.1795	92.8681	95.0925	61.8248	77.1764	78.9883	87.3323	84.7105	64.1117	66.4801	84.0895	62.5575	84.727	46.9793		12.6111	76.1881	83.7524	80.9193	88.1767	57.6386							12.6111	9.25346	4.60485	16.1409	5.98932	9.30175							12.6111	67.0947	73.7562	71.2612	77.6524	50.7592
304	85.1712	88.4557	93.1481	95.3766	62.2084	77.6023	79.2582	87.7472	85.0775	64.3989	66.7366	84.4908	62.8006	84.9928	47.1006		12.6667	76.5034	84.0682	81.232	88.4823	57.9026							12.6667	9.26633	4.61333	16.1888	5.9708	9.41874							12.6667	67.3723	74.0343	71.5365	77.9215	50.9917
305.333	85.4347	88.7319	93.428	95.5186	62.2084	77.7443	79.3931	87.8855	85.3221	64.6861	66.7366	84.6246	62.8006	85.1257	47.2218		12.7222	76.6385	84.2499	81.3714	88.6555	58.0388							12.7222	9.39798	4.68071	16.3197	5.94447	9.4493							12.7222	67.4914	74.1943	71.6593	78.074	51.1116
306.667	85.6982	89.0082	93.7079	95.9447	62.592	78.0283	79.7978	88.1621	85.5668	64.9732	66.993	84.8922	63.0438	85.5244	47.4643		12.7778	76.9065	84.5661	81.6379	89.012	58.3432							12.7778	9.40292	4.61384	16.34	6.00399	9.49632							12.7778	67.7273	74.4727	71.8941	78.388	51.3796
308	86.0275	89.3534	94.0579	96.2998	62.9117	78.5253	80.1351	88.6461	85.9949	65.3322	67.3135	85.2267	63.2262	85.8567	47.7674		12.8333	77.2888	84.9051	81.9767	89.3838	58.6704							12.8333	9.41808	4.61759	16.4623	5.98985	9.51955							12.8333	68.064	74.7712	72.1924	78.7154	51.6678
309.333	86.3569	89.5606	94.2678	96.6549	63.1035	78.7383	80.3374	88.9918	86.3007	65.5476	67.5059	85.4274	63.4086	86.056	47.828		12.8889	77.5337	85.1085	82.2227	89.6706	58.8264							12.8889	9.48307	4.61984	16.5057	6.04987	9.60293							12.8889	68.2797	74.9504	72.4091	78.9679	51.8051
310.667	86.4886	89.8368	94.5477	97.081	63.3592	79.1643	80.6072	89.2684	86.5454	65.9784	67.7623	85.8288	63.5302	86.3218	48.0705		12.9444	77.8051	85.4243	82.4488	89.9827	59.136							12.9444	9.43687	4.62805	16.5953	6.1483	9.6721							12.9444	68.5187	75.2285	72.6081	79.2429	52.0778
312	86.818	90.182	94.8977	97.2941	63.6789	79.5193	80.9445	89.6141	86.9735	66.4809	67.9546	86.0295	63.7126	86.787	48.3736		13	78.0973	85.7187	82.7415	90.3515	59.5111							13	9.51174	4.62661	16.6899	6.01314	9.74662							13	68.776	75.4877	72.8659	79.5676	52.4082
313.333	87.1473	90.3892	95.2476	97.6492	63.9986	79.8743	81.1469	89.9599	87.2793	66.6963	68.1469	86.364	63.8949	86.9863	48.4342		13.0556	78.3895	85.9667	83.0341	90.6383	59.7097							13.0556	9.58683	4.63396	16.7846	6.07336	9.85758							13.0556	69.0334	75.7061	73.1236	79.8202	52.583
314.667	87.4108	90.8035	95.5275	98.0753	64.2543	80.1583	81.4167	90.2365	87.524	67.1271	68.4034	86.6315	64.1381	87.2522	48.6767		13.1111	78.6575	86.2839	83.3007	90.9505	60.0193							13.1111	9.59219	4.70306	16.8048	6.17175	9.92751							13.1111	69.2694	75.9855	73.3584	80.0951	52.8557
316	87.6743	90.9416	95.8075	98.3593	64.51	80.5843	81.6865	90.6513	87.891	67.4142	68.6598	86.8991	64.2597	87.518	48.7979		13.1667	78.9728	86.5091	83.5728	91.2561	60.2407							13.1667	9.60914	4.63988	16.9232	6.15441	10.0156							13.1667	69.547	76.1838	73.598	80.3642	53.0507
317.333	87.9378	91.3559	96.0874	98.6434	64.7658	80.8683	81.9563	90.9279	88.2579	67.845	68.9162	87.3005	64.5029	87.9167	49.1616		13.2222	79.2408	86.8709	83.8394	91.606	60.5908							13.2222	9.61465	4.71451	16.9434	6.09695	10.017							13.2222	69.783	76.5025	73.8328	80.6724	53.359
318.667	88.2671	91.5631	96.4373	99.1405	65.0854	81.3653	82.2936	91.4119	88.6861	68.0604	69.2368	87.635	64.6853	88.2489	49.3435		13.2778	79.6231	87.1639	84.1782	92.0252	60.8298							13.2778	9.63407	4.65268	17.0673	6.16594	10.058							13.2778	70.1197	76.7605	74.1311	81.0415	53.5694
320	88.4648	91.7702	96.6473	99.3536	65.2773	81.5783	82.6308	91.7577	88.9919	68.4193	69.3009	87.7019	64.8677	88.4483	49.5253		13.3333	79.7813	87.3677	84.4242	92.2646	61.074							13.3333	9.70749	4.57886	17.112	6.14525	10.1241							13.3333	70.259	76.9399	74.3478	81.2524	53.7845
321.333	88.86	92.1846	97.2071	100.064	65.7887	82.1463	82.6308	92.0343	89.4812	68.7065	69.6855	88.1033	64.8677	88.7141	49.6466		13.3889	80.2306	87.6396	84.703	92.753	61.3806							13.3889	9.72971	4.79371	17.3715	6.34289	10.2662							13.3889	70.6547	77.1794	74.5933	81.6825	54.0545
322.667	89.2552	92.5989	97.627	100.348	66.1723	82.5723	83.1705	92.4491	89.9705	69.4245	70.0702	88.5047	65.2324	89.2457	50.1315		13.4444	80.6326	88.0913	85.1029	93.188	61.9094							13.4444	9.73849	4.72777	17.402	6.21115	10.3288							13.4444	71.0087	77.5772	74.9454	82.0656	54.5202
324	89.6504	92.8751	97.907	100.774	66.4281	82.8563	83.5752	92.864	90.3375	69.7116	70.3266	88.906	65.4756	89.7774	50.374		13.5	80.9445	88.4521	85.4155	93.6296	62.1712							13.5	9.80275	4.66653	17.4516	6.19352	10.3478							13.5	71.2833	77.8949	75.2208	82.4544	54.7508
325.333	89.7822	93.1513	98.1869	101.058	66.6838	83.1403	83.845	93.1406	90.7045	70.1424	70.4548	89.1736	65.8404	90.0432	50.7377		13.5556	81.1258	88.7233	85.7226	93.9352	62.5213							13.5556	9.81989	4.66945	17.4024	6.17737	10.3504							13.5556	71.443	78.1338	75.4912	82.7236	55.0591
326.667	90.1774	93.4275	98.4668	101.342	67.0674	83.4243	84.1148	93.5555	90.9491	70.4296	70.7113	89.4412	65.962	90.309	50.8589		13.6111	81.4377	88.9945	85.9948	94.2001	62.7853							13.6111	9.88396	4.67238	17.5218	6.19345	10.4645							13.6111	71.7177	78.3726	75.7309	82.9568	55.2916
328	90.375	93.6346	98.6768	101.555	67.1314	83.7793	84.3172	93.9012	91.2549	70.7885	70.9036	89.7757	66.0228	90.6412	51.0408		13.6667	81.686	89.2425	86.2003	94.4838	62.9869							13.6667	9.90306	4.68156	17.6366	6.13166	10.506							13.6667	71.9364	78.591	75.9118	83.2067	55.4691
329.333	90.5068	93.9109	98.9567	101.981	67.515	84.0633	84.4521	94.1778	91.6219	71.0757	71.16	90.0433	66.3875	90.907	51.2833		13.7222	81.91	89.4687	86.5073	94.8367	63.2913							13.7222	9.85147	4.75548	17.5874	6.19764	10.5506							13.7222	72.1337	78.7902	76.1823	83.5175	55.7372
330.667	90.902	94.1871	99.2366	102.265	67.7707	84.4893	84.8568	94.5927	91.8666	71.3629	71.4165	90.3109	66.5091	91.1729	51.4045		13.7778	82.2692	89.7849	86.7795	95.1016	63.5127							13.7778	9.93065	4.68731	17.7076	6.21366	10.6387							13.7778	72.45	79.0687	76.4219	83.7507	55.9321
332	91.1655	94.4633	99.5166	102.691	68.0264	84.7733	85.1266	94.8693	92.2335	71.6501	71.6729	90.5785	66.6307	91.5716	51.647		13.8333	82.5372	90.0561	87.0055	95.4988	63.7745							13.8333	9.93681	4.69019	17.7975	6.23773	10.6579							13.8333	72.686	79.3075	76.621	84.1006	56.1627
333.333	91.3631	94.8085	99.7265	102.904	68.2182	84.9863	85.329	95.215	92.417	72.009	71.8652	90.7792	66.8131	91.7709	51.7076		13.8889	82.7382	90.3056	87.2515	95.6975	63.9783							13.8889	9.94144	4.75748	17.8434	6.24979	10.7944							13.8889	72.863	79.5272	76.8376	84.2755	56.3422
334.667	91.6924	95.0157	100.216	103.26	68.5379	85.4833	85.6663	95.5607	92.8452	72.368	72.1858	91.1136	67.1171	92.1032	52.0107		13.9444	83.1205	90.5985	87.6314	96.0693	64.3055							13.9444	9.96568	4.69595	17.9178	6.23798	10.8185							13.9444	73.1997	79.7852	77.1722	84.603	56.6304
336	91.89	95.2228	100.426	103.473	68.8576	85.6963	85.8686	95.9065	93.151	72.5834	72.2499	91.4481	67.1778	92.3025	52.0713		14	83.2787	90.8465	87.8369	96.3087	64.5041	83.2787						14	10.0408	4.70604	18.0334	6.2186	10.9271	10.0408						14	73.339	80.0036	77.3531	84.8138	56.8052	73.339
337.333	92.1535	95.4991	100.706	103.899	69.1133	86.1223	86.1384	96.1831	93.3956	73.0141	72.5063	91.5819	67.421	92.7013	52.3138		14.0556	83.594	91.0731	88.1035	96.6652	64.8137		91.0731					14.0556	10.0647	4.701	18.0537	6.27401	10.9996		4.701					14.0556	73.6167	80.2031	77.5879	85.1277	57.0779
338.667	92.4829	95.8443	101.056	104.254	69.433	86.4773	86.4757	96.6671	93.8238	73.3731	72.8268	92.0502	67.6034	93.0335	52.6169		14.1111	83.929	91.4567	88.4422	97.037	65.141			88.4422				14.1111	10.0728	4.71241	18.1799	6.26238	11.0237			18.1799				14.1111	73.9117	80.5409	77.8862	85.4552	57.3661		80.5409
340	92.6805	96.0515	101.266	104.467	69.6248	86.6903	86.6781	96.8745	94.1296	73.5885	73.0192	92.1171	67.7858	93.2329	52.7987		14.1667	84.13	91.6155	88.6422	97.2764	65.3373				97.2764			14.1667	10.0776	4.70679	18.1951	6.2432	11.0381				6.2432			14.1667	74.0887	80.6808	78.0623	85.666	57.539
341.333	93.0099	96.3967	101.616	104.964	69.9445	87.1873	87.0153	97.2203	94.4354	74.091	73.2115	92.5854	68.0898	93.5651	52.9806		14.2222	84.4695	91.9991	88.9754	97.6548	65.672					65.672		14.2222	10.1751	4.71809	18.2205	6.34483	11.185					11.185		14.2222	74.3877	81.0186	78.3557	85.9993	57.8338			78.3557
342.667	93.2733	96.6729	101.896	105.248	70.2002	87.4713	87.1502	97.6352	94.8024	74.3782	73.4679	92.853	68.2114	93.9639	53.2231		14.2778	84.7375	92.2254	89.2475	98.0048	65.9338							14.2778	10.1818	4.79227	18.342	6.28686	11.2043							14.2778	74.6237	81.2178	78.5954	86.3074	58.0643
344	93.5368	96.9491	102.176	105.674	70.5838	87.7553	87.555	97.9117	95.1693	74.809	73.7243	93.1206	68.4545	94.2297	53.3443		14.3333	85.0055	92.5416	89.5141	98.3577	66.2457							14.3333	10.1885	4.72378	18.3623	6.3536	11.3709							14.3333	74.8597	81.4963	78.8301	86.6183	58.339
345.333	93.8003	97.2254	102.456	105.958	70.7117	88.1813	87.8248	98.3266	95.5363	75.0961	73.9808	93.3881	68.5761	94.4955	53.5868		14.3889	85.3208	92.8128	89.7862	98.6633	66.4649							14.3889	10.2147	4.72663	18.4841	6.33894	11.3662							14.3889	75.1373	81.7351	79.0698	86.8874	58.532
346.667	94.1297	97.5706	102.946	106.313	71.1592	88.5363	88.0271	98.6724	95.8421	75.4551	74.3013	93.5888	68.8801	94.9606	53.6474		14.4444	85.6557	93.0622	90.1661	99.0387	66.7539							14.4444	10.2232	4.79348	18.5576	6.31539	11.552							14.4444	75.4323	81.9548	79.4043	87.2179	58.7865
348	94.5249	97.8468	103.226	106.881	71.415	88.9623	88.4319	99.0872	96.3314	75.8859	74.5578	93.9902	69.2449	95.3594	54.0111		14.5	86.015	93.423	90.5193	99.5241	67.104							14.5	10.3047	4.73304	18.54	6.39017	11.557							14.5	75.7487	82.2725	79.7154	87.6454	59.0948
349.333	95.0519	98.5373	103.926	107.45	72.1822	89.6722	88.9715	99.7787	96.8207	76.6038	75.0706	94.5254	69.6096	95.7581	54.3748		14.5556	86.5982	94.0114	91.1046	100.009	67.7203							14.5556	10.3392	4.80359	18.7303	6.4652	11.7671							14.5556	76.2623	82.7907	80.2308	88.0729	59.6375
350.667	0	0	0	0	0	0	0	0	0	0	0	0	0	0	0		14.6111												14.6111	0	0	0	0	0
352	94.0638	97.3635	102.876	106.1	70.9674	88.3233	89.0389	99.2947	97.0042	76.1013	74.8783	94.1909	70.0352	96.4891	54.7991		14.6667	85.7551	93.5311	90.7352	99.8645	67.2893							14.6667	9.8472	4.20129	18.016	5.40645	11.1172							14.6667	75.5198	82.3677	79.9055	87.9452	59.258
353.333	93.8662	97.1563	102.666	105.887	70.9035	88.1103	89.1064	99.3638	97.31	76.1731	75.0706	94.2578	70.4607	96.9542	55.1022		14.7222	85.6824	93.5068	90.8301	100.05	67.3929							14.7222	9.63013	4.07715	17.7175	5.05787	10.9653							14.7222	75.4557	82.3463	79.9891	88.109	59.3493
354.667	93.9979	97.2944	102.806	106.171	71.0314	88.3943	89.3762	99.6404	97.5547	76.4602	75.1988	94.5254	70.7039	97.3529	55.4659		14.7778	85.8637	93.732	91.05	100.36	67.6525							14.7778	9.65165	4.01827	17.6912	5.03403	10.8974							14.7778	75.6154	82.5446	80.1828	88.3812	59.5779
356	94.2614	97.4325	102.946	106.313	71.2871	88.6783	89.5111	99.917	97.7993	76.891	75.3271	94.6592	70.9471	97.6187	55.5872		14.8333	86.0889	93.8676	91.27	100.577	67.9218							14.8333	9.72913	4.01958	17.6651	4.96849	11.0434							14.8333	75.8138	82.6641	80.3764	88.5728	59.815
357.333	94.3931	97.7087	103.086	106.597	71.415	88.8203	89.7809	100.194	98.044	77.0346	75.5835	94.9268	71.0687	97.8846	55.7084		14.8889	86.2656	94.1388	91.4493	100.842	68.0527							14.8889	9.66154	4.0222	17.7093	4.98495	11.0535							14.8889	75.9694	82.9029	80.5344	88.806	59.9302
358.667	94.7884	97.9849	103.506	107.023	71.7986	89.2463	90.0508	100.608	98.411	77.4653	75.8399	95.1944	71.3119	98.1504	55.9509		14.9444	86.6248	94.41	91.8087	101.195	68.4049							14.9444	9.74242	4.02482	17.8097	5.04934	11.1515							14.9444	76.2858	83.1417	80.8508	89.1168	60.2405
360	95.0519	98.3992	103.786	107.45	72.0543	89.6722	90.3206	101.023	98.778	77.8961	76.0963	95.5957	71.555	98.5491	56.0721		15	86.9402	94.7718	92.1213	101.592	68.6742							15	9.76863	4.10187	17.8644	5.07393	11.2978							15	76.5634	83.4604	81.1262	89.4667	60.4776
361.333	95.3153	98.6754	104.205	107.734	72.4379	90.0982	90.7253	101.3	99.1449	78.3269	76.481	95.8633	71.7982	98.9478	56.4358		15.0556	87.2982	95.088	92.4345	101.942	69.0669							15.0556	9.72437	4.03139	17.9305	5.01658	11.3282							15.0556	76.8787	83.7388	81.402	89.7748	60.8234
362.667	95.6447	99.0207	104.415	108.089	72.6297	90.4532	90.9277	101.646	99.4507	78.6858	76.6733	96.1978	71.9806	99.2801	56.4965		15.1111	87.5904	95.3821	92.6806	102.273	69.2707							15.1111	9.80434	4.10773	17.9801	5.03714	11.4697							15.1111	77.1361	83.9977	81.6187	90.0664	61.0029
364	95.9082	99.2969	104.835	108.515	73.0133	90.8792	91.3324	101.922	99.8177	78.973	76.9298	96.4654	72.3454	99.5459	56.7389		15.1667	87.9057	95.6982	93.0343	102.626	69.5751							15.1667	9.83242	4.03731	17.9763	5.10157	11.5089							15.1667	77.4137	84.2762	81.9302	90.3772	61.271
365.333	96.2375	99.5041	105.045	108.728	73.333	91.2342	91.5347	102.268	100.124	79.332	77.1221	96.7999	72.4062	99.8781	56.9208		15.2222	88.1979	95.9462	93.2398	102.91	69.8619							15.2222	9.91284	4.05267	18.0958	5.04007	11.6018							15.2222	77.6711	84.4946	82.1112	90.6271	61.5236
366.667	96.501	99.9184	105.465	109.154	73.7166	91.6602	91.8045	102.683	100.368	79.9063	77.5067	97.2013	72.6493	100.277	57.1633		15.2778	88.556	96.3081	93.5991	103.266	70.2621							15.2778	9.87031	4.13	18.1963	5.09906	11.7585							15.2778	77.9864	84.8132	82.4276	90.941	61.8759
368	96.9621	100.264	105.815	109.651	74.0363	92.1572	92.2767	103.029	100.796	80.2653	77.8273	97.5358	72.9533	100.609	57.4663		15.3333	88.9822	96.692	93.9323	103.686	70.5893							15.3333	9.95471	4.05975	18.2217	5.16721	11.7839							15.3333	78.3617	85.1514	82.7211	91.3102	62.1641
369.333	97.4891	100.816	106.375	110.219	74.5478	92.8672	92.5465	103.582	101.163	80.8396	78.2119	97.9371	73.0749	100.875	57.5876		15.3889	89.5227	97.0999	94.3439	104.086	70.9917							15.3889	10.0644	4.19785	18.4723	5.31367	12.027							15.3889	78.8378	85.5106	83.0835	91.6627	62.5185
370.667	97.8184	101.299	106.865	110.716	74.9953	93.3642	93.1536	104.066	101.714	81.4858	78.6607	98.4054	73.5005	101.473	58.0119		15.4444	89.9478	97.6195	94.8104	104.634	71.4977							15.4444	10.0254	4.12938	18.5079	5.26855	12.1215							15.4444	79.2121	85.9681	83.4943	92.1458	62.9641
372	98.0819	101.438	107.005	110.858	75.1232	93.6482	93.2885	104.342	101.958	81.773	78.9171	98.673	73.7436	101.872	58.2544		15.5	90.2157	97.7997	95.0303	104.896	71.7168							15.5	10.0329	4.1441	18.4828	5.16363	12.1237							15.5	79.4481	86.1268	83.688	92.3763	63.1571
373.333	98.3454	101.714	107.285	111.142	75.5068	93.9322	93.5583	104.619	102.203	82.0601	79.1735	98.8068	73.8652	102.005	58.3756		15.5556	90.4837	98.0263	95.2563	105.117	71.9809							15.5556	10.0404	4.13334	18.5731	5.21941	12.2296							15.5556	79.684	86.3264	83.887	92.5705	63.3896
374.667	98.6089	101.99	107.565	111.569	75.7625	94.2162	93.9631	104.896	102.57	82.4909	79.43	99.2082	74.23	102.403	58.7393		15.6111	90.7517	98.3871	95.5634	105.514	72.3309							15.6111	10.0479	4.07595	18.5234	5.24411	12.242							15.6111	79.92	86.6441	84.1575	92.9204	63.6979
376	98.8724	102.266	107.985	111.853	76.0183	94.6422	94.2329	105.31	102.937	82.7781	79.6864	99.4758	74.4732	102.669	58.9818		15.6667	91.067	98.6583	95.9227	105.82	72.5927							15.6667	10.0803	4.07855	18.6239	5.2265	12.2624							15.6667	80.1977	86.8829	84.4739	93.1895	63.9284
377.333	99.07	102.473	108.195	112.208	76.2101	94.8552	94.4352	105.518	103.121	83.137	79.8787	99.6765	74.534	103.001	59.0424		15.7222	91.268	98.8617	96.0821	106.11	72.7965							15.7222	10.086	4.08051	18.7092	5.28124	12.4047							15.7222	80.3747	87.0621	84.6143	93.4452	64.1079
378.667	99.3335	102.75	108.474	112.492	76.4658	95.2812	94.7051	105.794	103.487	83.4242	80.1352	100.078	74.7771	103.267	59.1637		15.7778	91.5833	99.1775	96.3487	106.416	73.0179							15.7778	10.1193	4.09711	18.7295	5.2634	12.4924							15.7778	80.6524	87.3402	84.849	93.7143	64.3029
380	99.597	103.026	108.754	112.776	76.7215	95.5652	94.9749	106.209	103.854	83.855	80.3916	100.345	75.0203	103.666	59.4061		15.8333	91.8512	99.4487	96.6614	106.765	73.3276							15.8333	10.127	4.09966	18.7848	5.20607	12.5728							15.8333	80.8884	87.579	85.1244	94.0225	64.5756
381.333	100.058	103.509	109.244	113.273	77.1691	96.0622	95.3121	106.693	104.16	84.2139	80.7121	100.68	75.2027	103.998	59.588		15.8889	92.2775	99.8337	97.0468	107.144	73.657							15.8889	10.2132	4.16348	18.9605	5.30865	12.6831							15.8889	81.2637	87.9181	85.4638	94.3557	64.8657
382.667	100.256	103.716	109.594	113.628	77.3609	96.4172	95.6494	106.901	104.466	84.5729	81.0327	101.014	75.5067	104.463	59.8911		15.9444	92.5685	100.127	97.3339	107.519	73.9416							15.9444	10.173	4.10603	18.9508	5.29048	12.6912							15.9444	81.52	88.1761	85.7166	94.6863	65.1163
384	100.453	104.062	109.804	113.841	77.6806	96.6302	95.8518	107.247	104.772	84.9319	81.225	101.215	75.8107	104.663	59.9517		16	92.7695	100.376	97.6205	107.759	74.1881	92.7695						16	10.1789	4.16867	18.9311	5.26794	12.8511	10.1789						16	81.697	88.3957	85.969	94.8971	65.3333	81.697
385.333	100.717	104.338	110.084	114.267	77.9363	96.9142	96.1216	107.661	105.139	85.2191	81.4814	101.483	76.0538	105.061	60.1942		16.0556	93.0375	100.647	97.9331	108.156	74.4498		100.647					16.0556	10.1868	4.17128	18.9867	5.29277	12.8716		4.17128					16.0556	81.933	88.6346	86.2443	95.2469	65.5639
386.667	100.849	104.476	110.224	114.409	78.0642	97.0562	96.2565	107.8	105.384	85.3626	81.6096	101.75	76.1754	105.327	60.3154		16.1111	93.1714	100.828	98.0664	108.373	74.5807			98.0664				16.1111	10.1908	4.18663	18.9969	5.22736	12.8818			18.9969				16.1111	82.051	88.7933	86.3617	95.4385	65.6792		88.7933
388	101.112	104.752	110.504	114.693	78.3199	97.4822	96.5263	108.076	105.628	85.7934	81.8661	102.018	76.4186	105.726	60.5579		16.1667	93.4867	101.099	98.333	108.683	74.8904				108.683			16.1667	10.2261	4.18918	19.0172	5.20579	12.9626				5.20579			16.1667	82.3287	89.0321	86.5964	95.7107	65.9519
389.333	101.375	105.028	110.784	115.119	78.5757	97.7662	96.7961	108.491	105.995	86.2242	82.1225	102.285	76.7834	105.992	60.8004		16.2222	93.7547	101.37	98.6862	109.035	75.2001					75.2001		16.2222	10.2342	4.19172	19.003	5.26891	13.0437					13.0437		16.2222	82.5646	89.2709	86.9075	96.0216	66.2246			86.9075
390.667	101.771	105.304	111.064	115.404	78.8314	98.1922	97.2008	108.768	106.24	86.5113	82.3789	102.553	77.0265	106.39	60.9216		16.2778	94.1139	101.686	98.9527	109.345	75.4214							16.2778	10.3191	4.12077	19.0233	5.24773	13.1312							16.2778	82.881	89.5494	87.1422	96.2938	66.4195
392	101.837	105.374	111.274	115.617	79.0232	98.4052	97.4032	109.114	106.546	86.7267	82.5713	102.754	77.2089	106.723	61.1035		16.3333	94.271	101.843	99.1987	109.628	75.6178							16.3333	10.2765	4.06236	19.0744	5.18676	13.1467							16.3333	83.0193	89.688	87.3589	96.5437	66.5924
393.333	102.232	105.788	111.694	116.185	79.4068	98.8312	97.673	109.528	106.913	87.1575	82.9559	103.021	77.4521	107.121	61.3459		16.3889	94.673	102.161	99.5581	110.073	75.9701							16.3889	10.2887	4.12528	19.1749	5.29401	13.2445							16.3889	83.3733	89.9673	87.6753	96.9352	66.9027
394.667	102.495	106.064	111.974	116.469	79.6625	99.1152	97.9428	109.805	107.28	87.4447	83.2124	103.423	77.6953	107.52	61.5884		16.4444	94.9409	102.477	99.8246	110.423	76.2319							16.4444	10.2969	4.14244	19.1952	5.23733	13.2651							16.4444	83.6093	90.2454	87.9101	97.2434	67.1332
396	102.759	106.34	112.254	116.753	79.9183	99.3992	98.3476	110.22	107.524	87.8754	83.4688	103.69	78.06	107.786	61.8309		16.5	95.2089	102.793	100.178	110.688	76.5415							16.5	10.3051	4.07123	19.1815	5.25423	13.3466							16.5	83.8453	90.5239	88.2211	97.4766	67.4059
397.333	102.956	106.685	112.603	117.108	80.238	99.7542	98.5499	110.566	107.952	88.2344	83.7893	104.025	78.2424	108.118	62.0127		16.5556	95.5	103.087	100.471	111.06	76.8284							16.5556	10.2673	4.14811	19.277	5.23876	13.4392							16.5556	84.1016	90.7828	88.4789	97.804	67.6585
398.667	103.417	107.031	112.953	117.605	80.5576	100.109	98.8872	110.911	108.258	88.5934	83.9816	104.359	78.4248	108.318	62.1946		16.6111	95.8361	103.426	100.763	111.394	77.1152							16.6111	10.3987	4.15126	19.3725	5.37937	13.5319							16.6111	84.3976	91.0814	88.7366	98.0983	67.9111
400	103.549	107.169	113.093	117.747	80.8134	100.393	99.157	111.188	108.503	88.8805	84.2381	104.493	78.668	108.583	62.3158		16.6667	96.0602	103.606	100.983	111.611	77.3366							16.6667	10.3591	4.07887	19.3489	5.31408	13.6194							16.6667	84.5949	91.2404	88.9303	98.2898	68.1061
401.333	103.813	107.445	113.513	118.031	81.0691	100.677	99.4268	111.464	108.87	89.3113	84.4945	104.761	78.9112	108.982	62.5583		16.7222	96.3281	103.878	101.296	111.961	77.6462							16.7222	10.3674	4.08142	19.4132	5.2572	13.701							16.7222	84.8309	91.4792	89.2061	98.598	68.3788
402.667	104.076	107.859	113.793	118.315	81.3248	100.961	99.6966	111.879	109.114	89.5985	84.7509	105.162	79.1543	109.381	62.8008		16.7778	96.5961	104.239	101.609	112.27	77.908							16.7778	10.3758	4.15885	19.4698	5.23688	13.7217							16.7778	85.0669	91.7979	89.4815	98.8702	68.6093
404	104.406	108.067	114.143	118.812	81.6445	101.458	100.034	112.087	109.42	89.9574	85.0715	105.496	79.4583	109.713	62.9826		16.8333	96.9784	104.532	101.896	112.649	78.1949							16.8333	10.4165	4.10219	19.4589	5.34001	13.8143							16.8333	85.4036	92.0559	89.7343	99.2034	68.8619
405.333	104.471	108.274	114.213	119.025	81.8363	101.671	100.236	112.433	109.726	90.3164	85.2638	105.697	79.6407	109.912	63.1645		16.8889	97.1355	104.736	102.095	112.888	78.4391							16.8889	10.376	4.10406	19.4668	5.316	13.8911							16.8889	85.5419	92.235	89.9099	99.4143	69.077
406.667	104.933	108.619	114.563	119.381	82.156	102.026	100.574	112.778	110.032	90.6754	85.5844	106.032	79.9447	110.245	63.3463		16.9444	97.5143	105.075	102.429	113.219	78.7259							16.9444	10.4334	4.10719	19.4921	5.33705	13.9837							16.9444	85.8755	92.5335	90.2033	99.7058	69.3296
408	104.998	108.826	114.913	119.594	82.3478	102.239	100.776	113.124	110.338	91.0343	85.7767	106.232	80.1271	110.577	63.5282		17	97.6714	105.278	102.721	113.503	78.9701	97.6714						17	10.3931	4.10906	19.5877	5.27616	14.0607	10.3931						17	86.0138	92.7127	90.4611	99.9557	69.5446
409.333	105.328	109.171	115.123	119.949	82.6675	102.594	101.113	113.47	110.644	91.3933	85.969	106.567	80.3094	110.909	63.8313		17.0556	97.9636	105.617	102.967	113.834	79.2974		105.617					17.0556	10.4772	4.11219	19.6397	5.29728	14.0867		4.11219					17.0556	86.2712	93.0112	90.6777	100.247	69.8328
410.667	105.591	109.448	115.543	120.375	82.9232	103.02	101.383	113.746	111.011	91.6805	86.2254	106.834	80.6742	111.175	63.9525		17.1111	98.2789	105.888	103.321	114.187	79.5187			103.321				17.1111	10.5175	4.1147	19.6334	5.35959	14.174			19.6334				17.1111	86.5489	93.25	90.9892	100.558	70.0278
412	105.789	109.655	115.753	120.588	83.115	103.233	101.585	114.092	111.194	92.0394	86.4178	107.035	80.8566	111.507	64.1344		17.1667	98.4799	106.092	103.567	114.43	79.7629				114.43			17.1667	10.524	4.11658	19.6854	5.33538	14.2513				5.33538			17.1667	86.7259	93.4292	91.2059	100.772	70.2429
413.333	106.052	109.793	115.893	120.872	83.3707	103.517	101.855	114.369	111.439	92.3266	86.6742	107.303	80.9782	111.773	64.2556		17.2222	98.7479	106.317	103.747	114.695	79.9843					79.9843		17.2222	10.5327	4.05962	19.7327	5.35234	14.3386					14.3386		17.2222	86.9618	93.6275	91.3639	101.005	70.4378
414.667	106.25	110.138	116.243	121.227	83.6904	103.872	102.058	114.714	111.867	92.6856	86.9947	107.637	81.2822	112.238	64.5587		17.2778	99.0389	106.611	104.08	115.111	80.3116							17.2778	10.4981	4.13689	19.7581	5.30012	14.3646							17.2778	87.2182	93.8864	91.6573	101.372	70.726
416	106.513	110.414	116.523	121.511	83.9462	104.298	102.462	115.129	112.111	93.1164	87.2512	107.905	81.5253	112.504	64.68		17.3333	99.3542	106.927	104.392	115.376	80.5808							17.3333	10.5399	4.06518	19.8157	5.31714	14.5138							17.3333	87.4958	94.1648	91.9327	101.605	70.9631
417.333	106.777	110.691	116.803	121.795	84.2019	104.582	102.597	115.406	112.356	93.4035	87.5076	108.172	81.7685	112.77	64.9224		17.3889	99.6222	107.153	104.659	115.64	80.8426							17.3889	10.5488	4.14179	19.836	5.33418	14.5347							17.3889	87.7318	94.3641	92.1674	101.838	71.1937
418.667	106.975	110.898	117.012	122.15	84.3937	104.795	102.8	115.613	112.662	93.6189	87.6999	108.373	81.9509	113.102	65.1043		17.4444	99.8232	107.357	104.859	115.971	81.039							17.4444	10.5555	4.14363	19.8512	5.35551	14.5503							17.4444	87.9088	94.5432	92.3435	102.13	71.3666
420	107.238	111.174	117.292	122.434	84.6494	105.079	103.069	115.89	112.907	94.0497	87.9564	108.641	82.1941	113.368	65.2255		17.5	100.091	107.628	105.125	116.236	81.3082							17.5	10.5643	4.1461	19.8715	5.37259	14.6997							17.5	88.1448	94.782	92.5782	102.363	71.6037
421.333	107.699	111.519	117.922	123.073	85.097	105.576	103.407	116.374	113.579	94.4086	88.1487	108.975	82.2549	113.833	65.4074		17.5556	100.475	107.967	105.517	116.829	81.6377							17.5556	10.7272	4.14918	20.1605	5.40964	14.8069							17.5556	88.4825	95.0806	92.923	102.885	71.8938
422.667	107.831	111.795	117.922	123.215	85.2249	105.718	103.676	116.65	113.824	94.6958	88.4051	109.243	82.6196	114.232	65.5286		17.6111	100.651	108.238	105.731	117.09	81.8164							17.6111	10.658	4.15164	20.0249	5.30835	14.8793							17.6111	88.6381	95.3194	93.1113	103.115	72.0512
424	108.094	112.072	118.342	123.5	85.4806	106.144	103.946	117.065	114.191	94.983	88.6615	109.51	82.9844	114.631	65.8923		17.6667	100.967	108.509	106.131	117.44	82.1186							17.6667	10.7011	4.15411	20.0554	5.252	14.8339							17.6667	88.9158	95.5582	93.4634	103.423	72.3174
425.333	108.226	112.21	118.482	123.784	85.7363	106.286	104.216	117.342	114.436	95.4138	88.918	109.778	83.106	114.896	66.0136		17.7222	101.143	108.735	106.31	117.705	82.3879							17.7222	10.6319	4.09768	20.1034	5.26909	14.9834							17.7222	89.0714	95.7565	93.6214	103.657	72.5545
426.667	108.49	112.486	118.762	124.068	85.9921	106.712	104.486	117.619	114.68	95.7009	89.1744	110.045	83.3492	115.295	66.256		17.7778	101.459	109.006	106.577	118.014	82.6497							17.7778	10.6756	4.1001	20.1237	5.25134	15.0043							17.7778	89.3491	95.9954	93.8562	103.929	72.785
428	108.753	112.762	119.042	124.352	86.2478	106.996	104.756	118.033	115.047	96.1317	89.4308	110.313	83.5923	115.561	66.4985		17.8333	101.727	109.277	106.889	118.32	82.9593							17.8333	10.6847	4.10254	20.182	5.22998	15.0878							17.8333	89.5851	96.2342	94.1315	104.198	73.0577
429.333	108.951	112.969	119.252	124.565	86.4396	107.209	104.958	118.241	115.231	96.3471	89.6232	110.514	83.7747	115.76	66.5591		17.8889	101.928	109.48	107.089	118.519	83.1153							17.8889	10.6915	4.10436	20.1972	5.24285	15.1697							17.8889	89.7621	96.4133	94.3076	104.373	73.1951
430.667	109.214	113.245	119.532	124.849	86.6953	107.493	105.228	118.517	115.475	96.6342	89.8796	110.781	84.0179	116.159	66.8016		17.9444	102.196	109.752	107.356	118.828	83.3771							17.9444	10.7006	4.1068	20.2175	5.22563	15.1906							17.9444	89.9981	96.6522	94.5423	104.645	73.4256	89.9981
432	109.478	113.384	119.812	125.133	86.9511	107.919	105.498	118.794	115.72	97.065	90.0078	111.183	84.2611	116.425	66.9228		18	102.468	110.021	107.622	119.093	83.6463							18	10.8191	4.06921	20.2378	5.24295	15.3404							18	90.2381	96.8897	94.7771	104.878	73.6627
433.333	109.675	113.729	120.022	125.488	87.2708	108.132	105.7	119.278	116.148	97.424	90.3284	111.383	84.4435	116.757	67.2259		18.0556	102.712	110.271	107.914	119.464	83.9736							18.0556	10.7522	4.12842	20.3299	5.22547	15.3667							18.0556	90.4527	97.1094	95.0343	105.206	73.9509		97.1094
434.667	109.939	114.005	120.302	125.914	87.5265	108.558	105.97	119.555	116.393	97.7111	90.5848	111.651	84.6866	117.156	67.4684		18.1111	103.027	110.542	108.181	119.821	84.2354							18.1111	10.7975	4.1308	20.3501	5.29065	15.3876							18.1111	90.7304	97.3482	95.2691	105.52	74.1815
436	110.136	114.212	120.652	125.985	87.7183	108.771	106.172	119.762	116.699	98.0701	90.7771	111.985	84.869	117.355	67.6503		18.1667	103.228	110.79	108.428	120.013	84.4796	103.228						18.1667	10.8045	4.15118	20.4072	5.18246	15.4664	10.8045						18.1667	90.9074	97.5666	95.4862	105.689	74.3965			95.4862
437.333	110.4	114.488	120.792	126.411	87.974	109.055	106.442	120.177	116.943	98.3573	90.9053	112.253	85.1122	117.621	67.7715		18.2222	103.453	111.061	108.694	120.325	84.7009		111.061					18.2222	10.8877	4.15349	20.4244	5.28159	15.5534		4.15349					18.2222	91.1057	97.8055	95.7205	105.964	74.5915
438.667	110.663	114.626	121.072	126.695	88.2298	109.339	106.712	120.315	117.188	98.6445	91.1618	112.521	85.3554	118.02	67.8927		18.2778	103.721	111.286	108.914	120.634	84.9223			108.914				18.2778	10.8971	4.09916	20.4059	5.26544	15.6404			20.4059				18.2778	91.3417	98.0038	95.9146	106.236	74.7864
440	110.861	114.972	121.421	127.05	88.5495	109.694	107.049	120.799	117.616	99.0034	91.4823	112.855	85.6594	118.352	68.1958		18.3333	104.012	111.625	109.293	121.006	85.2496				121.006			18.3333	10.8671	4.102	20.47	5.24741	15.6667				5.24741			18.3333	91.598	98.3023	96.2487	106.563	75.0746
441.333	111.124	115.248	121.701	127.335	88.8052	109.978	107.319	121.076	117.861	99.4342	91.7387	113.123	85.7809	118.751	68.4383		18.3889	104.28	111.897	109.519	121.315	85.5592					85.5592		18.3889	10.8765	4.10428	20.5605	5.23173	15.7508					15.7508		18.3889	91.834	98.5411	96.4477	106.836	75.3473
	Total vol
1	97.8611		Average	91.834	9.57835
2	101.493			98.5411	3.61441
3	107.176			96.4477	18.1065
4	112.137			106.836	4.6073
5	78.2059			75.3473	13.8709
6	96.8517
7	94.5099
8	106.625
9	103.794
10	87.5662
11	80.7893
12	99.621
13	75.5426
14	104.577
15	60.2699
[truncated: 19 more columns]

## Sheet: Fig 4 Particle size dist. data
Particle size distribution at different ball milling conditions (Immediately post milling)
Record Number	4	8	12	16	20	24	28	32	36	40	44	48	52	56	60
Sample Name	Ball Milled, 0.5 min	Ball Milled, 2 min	Ball Milled, 5 min	Ball Milled, 10 min	Unmilled control	Ball Milled, 0.5 min	Ball Milled, 2 min	Ball Milled, 5 min	Ball Milled, 10 min	Unmilled control	Ball Milled, 0.5 min	Ball Milled, 2 min	Ball Milled, 5 min	Ball Milled, 10 min	Unmilled control	Unmilled control - cumulative (average)	Ball Milled, 10 min - cumulative (average)
Laser Obscuration	9.52	10.19	10.39	10.11	10.44	9.88	11.01	9.96	10.4	10.13	10.12	10.69	10.39	10.02	11.65
Measurement Date Time	2018-09-27 16:22:42	2018-09-27 16:28:10	2018-09-27 16:34:20	2018-09-27 16:40:00	2018-09-27 16:45:36	2018-09-27 16:51:10	2018-09-27 16:57:42	2018-09-27 17:02:57	2018-09-27 17:08:40	2018-09-27 17:13:57	2018-09-27 17:19:45	2018-09-27 17:26:12	2018-09-27 17:32:32	2018-09-27 17:43:34	2018-09-27 17:49:51				DX 50			DX 90			DX 10
Mode	489	517	444	130	574	543	463	436	130	541	536	475	415	131	533			Time of milling (min)
Span	2.558	2.782	3.461	4.152	2.044	2.417	2.948	3.414	4.123	2.265	2.388	2.826	3.571	4.1	2.114			0	436	381	386	959	907	870	67.1	45.1	53.8	401
D [4,3]	369	361	303	209	483	419	332	290	224	437	420	349	272	218	432			0.5	303	354	357	806	895	893	30.7	39	40.4	338
Dx (10)	30.7	29.4	23.8	17.6	67.1	39	26.4	23	18.5	45.1	40.4	29	21.6	18.1	53.8			2	282	250	269	814	762	789	29.4	26.4	29	267
Dx (25)	121	106	78	49	217	146	95.2	75.3	52.3	171	148	104	68.6	51	182			5	204	197	179	731	696	662	23.8	23	21.6	193.333
Dx (50)	303	282	204	126	436	354	250	197	134	381	357	269	179	132	386			10	126	134	132	539	573	558	17.6	18.5	18.1	130.667
Dx (85)	698	703	614	434	847	779	652	586	467	794	777	675	556	455	768
Dx (90)	806	814	731	539	959	895	762	696	573	907	893	789	662	558	870
	7	7	7	7	7	7	7	7	7	7	7	7	7	7	7
Operator Name	axb1099	axb1099	axb1099	axb1099	axb1099	axb1099	axb1099	axb1099	axb1099	axb1099	axb1099	axb1099	axb1099	axb1099	axb1099
0.01	0	0	0	0	0	0	0	0	0	0	0	0	0	0	0	0	0
0.0114	0	0	0	0	0	0	0	0	0	0	0	0	0	0	0	0	0
0.0129	0	0	0	0	0	0	0	0	0	0	0	0	0	0	0	0	0
0.0147	0	0	0	0	0	0	0	0	0	0	0	0	0	0	0	0	0
0.0167	0	0	0	0	0	0	0	0	0	0	0	0	0	0	0	0	0
0.0189	0	0	0	0	0	0	0	0	0	0	0	0	0	0	0	0	0
0.0215	0	0	0	0	0	0	0	0	0	0	0	0	0	0	0	0	0
0.0244	0	0	0	0	0	0	0	0	0	0	0	0	0	0	0	0	0
0.0278	0	0	0	0	0	0	0	0	0	0	0	0	0	0	0	0	0
0.0315	0	0	0	0	0	0	0	0	0	0	0	0	0	0	0	0	0
0.0358	0	0	0	0	0	0	0	0	0	0	0	0	0	0	0	0	0
0.0407	0	0	0	0	0	0	0	0	0	0	0	0	0	0	0	0	0
0.0463	0	0	0	0	0	0	0	0	0	0	0	0	0	0	0	0	0
0.0526	0	0	0	0	0	0	0	0	0	0	0	0	0	0	0	0	0
0.0597	0	0	0	0	0	0	0	0	0	0	0	0	0	0	0	0	0
0.0679	0	0	0	0	0	0	0	0	0	0	0	0	0	0	0	0	0
0.0771	0	0	0	0	0	0	0	0	0	0	0	0	0	0	0	0	0
0.0876	0	0	0	0	0	0	0	0	0	0	0	0	0	0	0	0	0
0.0995	0	0	0	0	0	0	0	0	0	0	0	0	0	0	0	0	0
0.113	0	0	0	0	0	0	0	0	0	0	0	0	0	0	0	0	0
0.128	0	0	0	0	0	0	0	0	0	0	0	0	0	0	0	0	0
0.146	0	0	0	0	0	0	0	0	0	0	0	0	0	0	0	0	0
0.166	0	0	0	0	0	0	0	0	0	0	0	0	0	0	0	0	0
0.188	0	0	0	0	0	0	0	0	0	0	0	0	0	0	0	0	0
0.214	0	0	0	0	0	0	0	0	0	0	0	0	0	0	0	0	0
0.243	0	0	0	0	0	0	0	0	0	0	0	0	0	0	0	0	0
0.276	0	0	0	0	0	0	0	0	0	0	0	0	0	0	0	0	0
0.314	0	0	0	0	0	0	0	0	0	0	0	0	0	0	0	0	0
0.357	0	0	0	0	0	0	0	0	0	0	0	0	0	0	0	0	0
0.405	0	0	0	0	0	0	0	0	0	0	0	0	0	0	0	0	0
0.46	0	0	0	0	0	0	0	0	0	0	0	0	0	0	0	0	0
0.523	0	0	0	0	0	0	0	0	0	0	0	0	0	0	0	0	0
0.594	0	0	0	0	0	0	0	0	0	0	0	0	0	0	0	0	0
0.675	0	0	0	0	0	0	0	0	0	0	0	0	0	0	0	0	0
0.767	0	0	0	0	0	0	0	0	0	0	0	0	0	0	0	0	0
0.872	0	0	0	0	0	0	0	0	0	0	0	0	0	0	0	0	0
0.991	0	0	0	0	0	0	0	0	0	0	0	0	0	0	0	0	0
1.13	0	0	0	0	0	0	0	0	0	0	0	0	0	0	0	0	0
1.28	0	0	0	0	0	0	0	0	0	0	0	0	0	0	0	0	0
1.45	0	0	0	0	0	0	0	0	0	0	0	0	0	0	0	0	0
1.65	0	0	0	0	0	0	0	0	0	0	0	0	0	0	0	0	0
1.88	0	0	0	0	0	0	0	0	0	0	0	0	0	0	0	0	0
2.13	0	0	0	0.08	0	0	0	0	0.07	0	0	0	0.02	0.08	0	0	0.0766667
2.42	0.02	0.07	0.1	0.14	0	0	0.08	0.1	0.13	0	0	0.08	0.11	0.14	0	0	0.213333
2.75	0.09	0.12	0.16	0.21	0	0.09	0.13	0.16	0.2	0.07	0.09	0.13	0.17	0.21	0.07	0.0466667	0.42
3.12	0.13	0.16	0.21	0.28	0.07	0.12	0.18	0.21	0.27	0.1	0.13	0.17	0.23	0.28	0.1	0.136667	0.696667
3.55	0.17	0.2	0.26	0.34	0.1	0.16	0.22	0.26	0.32	0.13	0.16	0.21	0.28	0.33	0.13	0.256667	1.02667
4.03	0.21	0.24	0.3	0.39	0.12	0.19	0.26	0.3	0.37	0.16	0.19	0.25	0.32	0.38	0.15	0.4	1.40667
4.58	0.24	0.28	0.34	0.44	0.15	0.22	0.3	0.34	0.41	0.19	0.23	0.28	0.36	0.42	0.18	0.573333	1.83
5.21	0.29	0.32	0.38	0.49	0.18	0.26	0.34	0.38	0.46	0.23	0.26	0.32	0.41	0.47	0.22	0.783333	2.30333
5.92	0.34	0.36	0.42	0.55	0.21	0.3	0.39	0.44	0.52	0.27	0.3	0.37	0.46	0.53	0.26	1.03	2.83667
6.72	0.4	0.41	0.48	0.62	0.25	0.35	0.45	0.49	0.59	0.32	0.34	0.41	0.52	0.6	0.3	1.32	3.44
7.64	0.46	0.47	0.54	0.7	0.3	0.4	0.51	0.56	0.66	0.37	0.39	0.47	0.58	0.68	0.34	1.65667	4.12
8.68	0.53	0.52	0.6	0.79	0.34	0.45	0.57	0.63	0.75	0.43	0.43	0.52	0.65	0.76	0.38	2.04	4.88667
9.86	0.59	0.58	0.67	0.89	0.38	0.5	0.64	0.7	0.84	0.48	0.48	0.58	0.73	0.86	0.42	2.46667	5.75
11.2	0.66	0.64	0.75	1	0.43	0.55	0.71	0.78	0.94	0.53	0.53	0.64	0.81	0.96	0.47	2.94333	6.71667
12.7	0.72	0.7	0.83	1.11	0.47	0.6	0.77	0.86	1.05	0.58	0.57	0.71	0.9	1.08	0.51	3.46333	7.79667
14.5	0.78	0.76	0.91	1.24	0.5	0.65	0.84	0.94	1.17	0.62	0.62	0.77	0.99	1.2	0.54	4.01667	9
16.4	0.83	0.82	0.99	1.36	0.53	0.69	0.9	1.02	1.29	0.66	0.66	0.83	1.08	1.32	0.58	4.60667	10.3233
18.7	0.87	0.88	1.06	1.49	0.56	0.73	0.96	1.1	1.41	0.68	0.7	0.89	1.17	1.45	0.6	5.22	11.7733
21.2	0.9	0.92	1.14	1.61	0.57	0.76	1.01	1.17	1.53	0.7	0.73	0.94	1.25	1.57	0.62	5.85	13.3433
24.1	0.92	0.96	1.2	1.73	0.58	0.77	1.05	1.24	1.65	0.71	0.76	0.98	1.33	1.68	0.63	6.49	15.03
27.4	0.93	0.99	1.26	1.85	0.58	0.79	1.08	1.3	1.76	0.71	0.78	1.01	1.4	1.8	0.64	7.13333	16.8333
31.1	0.94	1.01	1.32	1.97	0.57	0.79	1.12	1.37	1.88	0.71	0.79	1.04	1.47	1.91	0.64	7.77333	18.7533
35.3	0.95	1.05	1.39	2.1	0.57	0.8	1.16	1.44	2.01	0.7	0.8	1.08	1.56	2.04	0.65	8.41333	20.8033
40.1	0.98	1.1	1.48	2.25	0.57	0.83	1.21	1.53	2.16	0.71	0.83	1.13	1.66	2.19	0.66	9.06	23.0033
45.6	1.03	1.18	1.61	2.43	0.6	0.87	1.3	1.66	2.34	0.74	0.88	1.22	1.8	2.37	0.7	9.74	25.3833
51.8	1.11	1.31	1.79	2.66	0.64	0.95	1.43	1.83	2.56	0.8	0.96	1.34	1.99	2.59	0.76	10.4733	27.9867
58.9	1.24	1.48	2.01	2.92	0.72	1.07	1.61	2.05	2.82	0.89	1.08	1.51	2.22	2.84	0.86	11.2967	30.8467
66.9	1.42	1.69	2.28	3.21	0.83	1.23	1.84	2.31	3.1	1.02	1.23	1.73	2.49	3.13	1	12.2467	33.9933
76	1.64	1.94	2.58	3.51	0.98	1.44	2.1	2.6	3.39	1.19	1.43	1.99	2.79	3.41	1.17	13.36	37.43
86.4	1.88	2.21	2.87	3.78	1.15	1.67	2.39	2.9	3.65	1.39	1.65	2.26	3.09	3.67	1.37	14.6633	41.13
98.1	2.15	2.48	3.14	3.99	1.33	1.92	2.67	3.17	3.85	1.61	1.89	2.54	3.35	3.87	1.59	16.1733	45.0333
111	2.42	2.72	3.36	4.11	1.53	2.16	2.93	3.4	3.96	1.85	2.12	2.8	3.56	3.99	1.82	17.9067	49.0533
127	2.68	2.93	3.52	4.13	1.74	2.4	3.15	3.57	3.98	2.1	2.35	3.03	3.69	4.01	2.06	19.8733	53.0933
144	2.94	3.11	3.61	4.06	1.97	2.64	3.34	3.68	3.92	2.37	2.59	3.23	3.76	3.95	2.33	22.0967	57.07
163	3.21	3.27	3.67	3.92	2.24	2.88	3.51	3.74	3.8	2.67	2.83	3.42	3.78	3.83	2.63	24.61	60.92
186	3.49	3.43	3.71	3.75	2.58	3.14	3.68	3.79	3.67	3.02	3.11	3.61	3.79	3.69	3	27.4767	64.6233
211	3.82	3.63	3.77	3.59	3.01	3.46	3.87	3.84	3.56	3.44	3.45	3.83	3.81	3.57	3.45	30.7767	68.1967
240	4.18	3.87	3.86	3.46	3.55	3.83	4.09	3.92	3.49	3.92	3.85	4.09	3.86	3.49	3.99	34.5967	71.6767
272	4.57	4.17	3.97	3.35	4.2	4.27	4.33	4.03	3.46	4.45	4.32	4.38	3.93	3.44	4.6	39.0133	75.0933
310	4.96	4.49	4.11	3.27	4.92	4.74	4.58	4.15	3.45	5.02	4.82	4.67	4.02	3.42	5.26	44.08	78.4733
352	5.32	4.82	4.23	3.2	5.66	5.22	4.8	4.27	3.43	5.56	5.32	4.93	4.1	3.4	5.9	49.7867	81.8167
400	5.58	5.1	4.3	3.1	6.34	5.64	4.94	4.33	3.38	6.03	5.74	5.12	4.13	3.34	6.43	56.0533	85.09
454	5.7	5.27	4.28	2.96	6.86	5.93	4.97	4.3	3.25	6.35	6.03	5.18	4.06	3.22	6.78	62.7167	88.2333
516	5.62	5.27	4.15	2.74	7.13	6.03	4.83	4.14	3.03	6.45	6.1	5.07	3.87	2.99	6.87	69.5333	91.1533
586	5.3	5.07	3.87	2.44	7.08	5.89	4.52	3.83	2.7	6.28	5.92	4.76	3.55	2.66	6.63	76.1967	93.7533
666	4.77	4.64	3.46	2.05	6.68	5.48	4.03	3.36	2.27	5.83	5.49	4.27	3.09	2.22	6.07	82.39	95.9333
756	4.04	4.02	2.93	1.6	5.97	4.84	3.4	2.79	1.79	5.14	4.83	3.62	2.53	1.72	5.23	87.8367	97.6367
859	3.21	3.26	2.34	1.14	5.02	4.02	2.7	2.15	1.3	4.26	4	2.9	1.93	1.21	4.2	92.33	98.8533
976	2.36	2.44	1.75	0.71	3.94	3.13	1.99	1.52	0.84	3.3	3.11	2.16	1.34	0.74	3.11	95.78	99.6167
1110	1.54	1.64	1.2	0.29	2.86	2.25	1.34	0.96	0.42	2.36	2.24	1.49	0.77	0.28	2.06	98.2067	99.9467
1260	0.72	0.83	0.67	0	1.78	1.38	0.69	0.4	0.15	1.41	1.36	0.84	0.2	0	1	99.6033	99.9967
1430	0.15	0.14	0.19	0	0.7	0.51	0.1	0	0	0.47	0.49	0.19	0	0	0.05	100.01	99.9967
1630	0	0	0	0	0	0	0	0	0	0	0	0	0	0	0	100.01	99.9967
1850	0	0	0	0	0	0	0	0	0	0	0	0	0	0	0	100.01	99.9967
2100	0	0	0	0	0	0	0	0	0	0	0	0	0	0	0	100.01	99.9967
2390	0	0	0	0	0	0	0	0	0	0	0	0	0	0	0	100.01	99.9967
2710	0	0	0	0	0	0	0	0	0	0	0	0	0	0	0	100.01	99.9967
3080	0	0	0	0	0	0	0	0	0	0	0	0	0	0	0	100.01	99.9967
3500	0	0	0	0	0	0	0	0	0	0	0	0	0	0	0	100.01	99.9967

## Sheet: Fig 5 EROI
		Energy consumed by the mill	Methane from experiment		55 KJ/g				Energy consumed by the mill	Methane from experiment
	For 200 mL	Energy (Kwh)	Methane (mL) converted to STP	CH4 mass(g)	Energy from methane (KWh)			Average	Energy (Kwh)	Methane (mL STP)	CH4 mass(g)	Energy from methane (KWh)			Energy (Kwh)	Energy from cotreatment (Kwh)	Ratio
1	Milled, 0.5 min	0.00519136	395.108	0.28222	0.0043117			Milled, 0.5 min	0.00515933	369.092	0.263637	0.00402779		Unmilled Control	0	0	0
2	Milled, 2 min	0.0188837	332.335	0.237382	0.00362667			Milled, 2 min	0.0197211	372.794	0.266281	0.00406818		Ball milled, 0.5 min	0.00515933	0.000466855	0.0904876	0.0904876
3	Milled, 5 min	0.0465046	403.306	0.288075	0.00440115			Milled, 5 min	0.0477683	396.372	0.283123	0.00432548		Ball milled, 2 min	0.0197211	0.000507251	0.0257212	0.0257212
4	Milled, 10 min	0.0926882	403.078	0.287913	0.00439867			Milled, 10 min	0.0961096	414.598	0.296141	0.00452438		Ball milled, 5 min	0.0477683	0.00076455	0.0160054	0.0160054
5	Unmilled Control	0	262.28	0.187343	0.00286219	[excluded] Determined as outlier due to leaks in biogas collection bags (mismatch in volume)		Unmilled Control	0	326.311	0.233079	0.00356093		Ball milled, 10 min	0.0961096	0.000963446	0.0100244	0.0100244
6	Milled, 0.5 min	0.00491951	356.127	0.254376	0.0038863
7	Milled, 2 min	0.0198298	376.464	0.268903	0.00410824			avg
8	Milled, 5 min	0.049032	389.437	0.27817	0.00424981			Ball milling time (min)	Milling energy	Additional methane produced (mL STP)
9	Milled, 10 min	0.0985181	429.221	0.306586	0.00468395			0.5	0.00515933	42.7809
10	Unmilled Control	0	351.128	0.250806	0.00383175			2	0.0197211	46.4826
11	Milled, 0.5 min	0.00536711	356.041	0.254315	0.00388536			5	0.0477683	70.0606
12	Milled, 2 min	0.0204498	409.582	0.292558	0.00446964			10	0.0961096	88.2866
13	Milled, 5 min	0.0495971	255.466	0.182476	0.00278782	[excluded] Determined as outlier due to leaks in biogas collection bags (mismatch in volume)
14	Milled, 10 min	0.0971226	411.494	0.293924	0.00449051
15	Unmilled Control	0	301.494	0.215353	0.00329012
