# Supplementary material for: Enhancing anaerobic digestion of lignocellulosic biomass by mechanical cotreatment
Source: Biotechnol Biofuels Bioprod. 2024 Jun 3;17:76. doi: 10.1186/s13068-024-02521-5 (PMC11149370; doi:10.1186/s13068-024-02521-5)
Supplement: Supplementary file 3 — Supplementary Material 3. [file 13068_2024_2521_MOESM3_ESM.xlsx]

## Sheet: Fig S1 Biogas composition
Calibration curves from GC-TCD
CO2	y = 12.11x + 14.904
CH4	y = 44.877x - 85.121
N2	y = 18.053x - 25.938
H2	y = 184.71x - 615.62
O2	y = 20.752x - 9.5953
Raw data from GC-TCD							Area under the curve					Percentage											Amount (mL)
Component	Retention	Area	External	Units			O2	N2	CH4	CO2		O2	N2	CH4	CO2	Total		Total gas from oxitop (mL)	Total headspace vol (mL)	Total gas (mL)	g VS (day 0)		O2	N2	CH4	CO2	Total		Gas (mL STP)/g VS	O2	N2	CH4	CO2	Total Biogas	CH4/CO2		Oxitop volume	Error %
H2	0	0	0			1	10.7498	986.612	1013.64	296.724		0.980392	56.0877	24.4838	23.2716	104.823		832.47	1000	1832.47	7.49133		17.9654	1027.79	448.658	426.446	1920.86	1	Ball Milled, 0.5 min	2.11193	120.822	52.7421	50.1309	102.873	1.05209		97.8611	-5.12136
O2	0.966	10.7498	0			2	90.5936	1013.53	843.573	258.507		4.82792	57.5789	20.6942	20.1159	103.217		823.587	1000	1823.59	7.14622		88.0413	1050	377.377	366.831	1882.25	2	Ball Milled, 2 min	10.8495	129.394	46.505	45.2054	91.7104	1.02875		101.493	9.63831
N2	1.593	986.612	0			3	26.4676	980.535	1020.95	284.108		1.7378	55.751	24.6466	22.2299	104.365		858.13	1000	1858.13	7.05111		32.2906	1035.93	457.966	413.06	1939.24	3	Ball Milled, 5 min	4.03292	129.381	57.1975	51.5889	108.786	1.10872		107.176	-1.5028
CH4	2.61	1013.64	0			4	40.9479	982.288	1004.69	292.394		2.43558	55.8481	24.2845	22.9141	105.482		884.777	1000	1884.78	6.94844		45.9053	1052.61	457.708	431.879	1988.1	4	Ball Milled, 10 min	5.81803	133.408	58.0098	54.7364	112.746	1.0598		112.137	-0.543694
Air	6.836	1098.17	0			5	141.889	1086.04	707.893	189.111		7.29974	61.595	17.6708	14.3854	100.951		685.418	1000	1685.42	7.71822		123.031	1038.13	297.828	242.453	1701.44	5	Unmilled control						#DIV/0!		78.2059	100	0.21	[excluded] Determined as outlier due to leaks in biogas collection bags (mismatch in volume)
CH4_Haysep	7.07	1182.68	0			6	36.9514	1042.43	943.457	254.322		2.243	59.1796	22.9199	19.7703	104.113		764.372	1000	1764.37	6.95022		39.5748	1044.15	404.393	348.822	1836.94	6	Ball Milled, 0.5 min	5.01443	132.302	51.2396	44.1983	95.4379	1.15931		96.8517	1.4597
CO2	7.473	296.724	0			7	18.3612	1075.3	989.572	239.819		1.34717	61.0005	23.9475	18.5726	104.868		785.097	1000	1785.1	7.31556		24.0483	1088.92	427.487	331.54	1871.99	7	Ball Milled, 2 min	2.89493	131.084	51.4607	39.9107	91.3714	1.2894		94.5099	3.32077
						8	49.3415	1022.72	979.519	259.752		2.84005	58.0878	23.7235	20.2186	104.87		864.051	1000	1864.05	7.13644		52.9401	1082.79	442.218	376.886	1954.83	8	Ball Milled, 5 min	6.53286	133.617	54.5702	46.5081	101.078	1.17335		106.625	5.2019
2						9	54.3324	995.809	1036.04	258.751		3.08056	56.5971	24.983	20.136	104.797		950.901	1000	1950.9	8.068		60.0986	1104.15	487.393	392.834	2044.48	9	Ball Milled, 10 min	6.55993	120.521	53.2004	42.8789	96.0793	1.24071		103.794	7.43228
Component	Retention	Area	External	Units		10	7.7481	1078.68	977.771	228.967		0.835746	61.1874	23.6846	17.6765	103.384		683.444	1000	1683.44	6.87333		14.0693	1030.06	398.716	297.575	1740.42	10	Unmilled control	1.80263	131.976	51.0855	38.1267	89.2123	1.33989		87.5662	-1.87974
H2	0	0	0			11	24.3797	1094.85	978.304	202.479		1.63719	62.0829	23.6964	15.4893	102.906		706.144	1000	1706.14	7.69733		27.9328	1059.22	404.295	264.27	1755.72	11	Ball Milled, 0.5 min	3.19577	121.185	46.2551	30.2349	76.4899	1.52986		80.7893	5.32167
O2	0.946	90.5936	0			12	25.0276	1044.17	1052.66	225.326		1.66841	59.2758	25.3533	17.3759	103.673		834.444	1000	1834.44	7.37644		30.6061	1087.38	465.093	318.751	1901.83	12	Ball Milled, 2 min	3.65394	129.818	55.5256	38.0544	93.5801	1.45911		99.621	6.06393
N2	1.573	1013.53	0			13	146.622	1134.26	682.346	157.183		7.52781	64.2664	17.1016	11.7489	100.645		696.274	1000	1696.27	8.11689		127.692	1090.13	290.089	199.293	1707.21	13	Ball Milled, 5 min						#DIV/0!		75.5426	100	0.29	[excluded] Determined as outlier due to leaks in biogas collection bags (mismatch in volume)
CH4	2.603	843.573	0			14	38.9178	1021.51	1029.2	221.941		2.33776	58.0207	24.8305	17.0963	102.285		881.816	1000	1881.82	7.42578		43.9923	1091.84	467.264	321.722	1924.82	14	Ball Milled, 10 min	5.21717	129.485	55.4143	38.1539	93.5682	1.45239		104.577	10.5271
Air	6.743	1228.96	0			15	15.377	1195.6	901.568	151.929		1.20337	67.6637	21.9865	11.315	102.169		557.118	1000	1557.12	8.14044		18.7379	1053.6	342.356	176.188	1590.89	15	Unmilled control	2.02709	113.98	37.0366	19.0603	56.0969	1.94313		60.2699	6.92384
CH4_Haysep	6.983	1022.55	0
CO2	7.4	258.507	0
																													Average	Methane	Carbon dioxide	Cumulative biogas production (mL STP/g VS)	Oxitop data	Error %
#3																													Unmilled Control	44.061	28.5935	72.6546	75.3473	3.57379	Duplicate only
Component	Retention	Area	External	Units																									Ball Milled, 0.5 min	50.0789	41.5214	91.6003	91.834	0.254537
H2	0.333	6.9403	0																										Ball Milled, 2 min	51.1638	41.0568	92.2206	98.5411	6.41409
O2	0.96	26.4676	0																										Ball Milled, 5 min	55.8838	49.0485	104.932	96.4477	-8.79714	Duplicate only
N2	1.59	980.535	0																										Ball Milled, 10 min	55.5415	45.2564	100.798	106.836	5.65152
CH4	2.61	1020.95	0
Air	6.756	1095.59	0																										Stdev	Methane	Carbon dioxide
CH4_Haysep	6.993	1197.88	0																										Unmilled control	9.93409	13.482	Duplicate only
CO2	7.406	284.108	0																										Milled, 0.5 min	3.39568	10.2146
																													Milled, 2 min	4.51763	3.71069
4																													Milled, 5 min	1.85773	3.59263	Duplicate only
Component	Retention	Area	External	Units																									Milled, 10 min	2.40726	8.54304
H2	0	0	0
O2	0.953	40.9479	0
N2	1.58	982.288	0
CH4	2.593	1004.69	0
Air	6.876	1090.74	0
CH4_Haysep	7.106	1264.92	0
CO2	7.506	292.394	0
#5
Component	Retention	Area	External	Units
H2	0.306	0.2578	0
O2	0.943	141.889	0
N2	1.566	1086.04	0
CH4	2.63	707.893	0
Air	6.76	1420.34	0
CH4_Haysep	7	825.469	0
CO2	7.42	189.111	0
#6
Component	Retention	Area	External	Units
H2	0.35	1.8084	0
O2	0.983	36.9514	0
N2	1.606	1042.43	0
CH4	2.643	943.457	0
Air	6.753	1163.3	0
CH4_Haysep	6.99	1149.92	0
CO2	7.406	254.322	0
7
Component	Retention	Area	External	Units
H2	0	0	0
O2	0.963	18.3612	0
N2	1.58	1075.3	0
CH4	2.616	989.572	0
Air	6.883	1225.17	0
CH4_Haysep	7.113	1172.57	0
CO2	7.52	239.819	0
8
Component	Retention	Area	External	Units
H2	0	0	0
O2	0.96	49.3415	0
N2	1.576	1022.72	0
CH4	2.61	979.519	0
Air	6.733	1192.55	0
CH4_Haysep	6.973	1187.28	0
CO2	7.393	259.752	0
#9
Component	Retention	Area	External	Units
H2	0.323	1.7006	0
O2	0.97	54.3324	0
N2	1.59	995.809	0
CH4	2.613	1036.04	0
Air	6.813	1145.87	0
CH4_Haysep	7.046	1230.12	0
CO2	7.456	258.751	0
#10
Component	Retention	Area	External	Units
H2	0.31	1.6776	0
O2	0.96	7.7481	0
N2	1.583	1078.68	0
CH4	2.623	977.771	0
Air	6.806	1228.43	0
CH4_Haysep	7.04	1123.28	0
CO2	7.456	228.967	0
#11
Component	Retention	Area	External	Units
H2	0.316	1.4647	0
O2	0.956	24.3797	0
N2	1.566	1094.85	0
CH4	2.606	978.304	0
Air	6.776	1259.35	0
CH4_Haysep	7.01	1114.07	0
CO2	7.433	202.479	0
#12
Component	Retention	Area	External	Units
H2	0.553	6.601	0
O2	0.973	25.0276	0
N2	1.59	1044.17	0
CH4	2.62	1052.66	0
Air	6.88	1211.2	0
CH4_Haysep	7.11	1205.77	0
CO2	7.52	225.326	0
#13
Component	Retention	Area	External	Units
H2	0.306	0.242	0
O2	0.956	146.622	0
N2	1.573	1134.26	0
CH4	2.636	682.346	0
Air	6.783	1459.29	0
CH4_Haysep	7.023	815.545	0
CO2	7.446	157.183	0
#14
Component	Retention	Area	External	Units
H2	0.346	2.6062	0
O2	0.976	38.9178	0
N2	1.603	1021.51	0
CH4	2.633	1029.2	0
Air	6.893	21.0346	0
CH4_Haysep	7.02	1248.2	0
CO2	7.636	221.941	0
#15
Component	Retention	Area	External	Units
O2	0.976	15.377	0
N2	1.58	1195.6	0
CH4	2.63	901.568	0
Air	6.533	65.5956	0
CH4_Haysep	7.176	1056.21	0
CO2	7.583	151.929	0

## Sheet: Fig S2 volatile solids
Volatile solids in samples
	Day 0	Day 18
Block A	Total VS (g)	Total VS (g)	VS consumed (g)	Percent consumed (%)		Amount of volatile solids consumed (g)	Avg	Stdev
Ball Milled, 0.5 min	7.49133	6.77644	0.714889	9.54288		Control (no milling)	0.667111	0.206916
Ball Milled, 2 min	7.14622	6.428	0.718222	10.0504		Milled 0.5 min	0.717259	0.0500421
Ball Milled, 5 min	7.05111	6.34933	0.701778	9.95273		Milled 2 min	0.92563	0.2131
Ball Milled, 10 min	6.94844	5.968	0.980444	14.1103		Milled 5 min	1.1163	0.381722
Unmilled control	7.71822	7.284	0.434222	5.62594		Milled 10 min	1.23467	0.274002
Block B
Ball Milled, 0.5 min	6.95022	6.28178	0.668444	9.6176
Ball Milled, 2 min	7.31556	6.40089	0.914667	12.503		Percentage of volatile solids consumed (%)	Avg	Stdev
Ball Milled, 5 min	7.13644	5.94267	1.19378	16.7279		Unmilled Control	8.91867	3.22549
Ball Milled, 10 min	8.068	6.54311	1.52489	18.9005		Ball Milled, 0.5 min	9.71458	2.73389
Unmilled control	6.87333	6.04356	0.829778	12.0724		Ball Milled, 2 min	12.6874	4.29201
						Ball Milled, 5 min	14.8619	2.40426
Block C						Ball Milled, 10 min	16.3842	2.12541
Ball Milled, 0.5 min	7.69733	6.92889	0.768444	9.98326
Ball Milled, 2 min	7.37644	6.23244	1.144	15.5088
Ball Milled, 5 min	8.11689	6.66356	1.45333	17.9051
Ball Milled, 10 min	7.42578	6.22711	1.19867	16.142
Unmilled control	8.14044	7.40311	0.737333	9.05765

## Sheet: Fig S3 Particle size Day 18
Particle size distribution at different ball milling conditions (Day 18)
Record Number	4	8	12	16	20	24	32	36	28	40	44	48	52	56	60
Sample Name	Ball Milled, 0.5 min	Ball Milled, 2 min	Ball Milled, 5 min	Ball Milled, 10 min	Unmilled control	Ball Milled, 0.5 min	Ball Milled, 2 min	Ball Milled, 5 min	Ball Milled, 10 min	Unmilled control	Ball Milled, 0.5 min	Ball Milled, 2 min	Ball Milled, 5 min	Ball Milled, 10 min	Unmilled control	Unmilled control - cumulative (average)	Ball Milled, 10 min - cumulative (average)
Laser Obscuration	7.09	6.86	8.56	8.64	7.03	6.81	7.51	6.77	6.89	6.71	6.27	6.21	7.49	7.47	7.45
Measurement Date Time	2018-10-17 15:11:22	2018-10-17 15:17:43	2018-10-17 15:25:19	2018-10-17 15:31:44	2018-10-17 15:39:07	2018-10-17 15:45:09	2018-10-17 15:56:28	2018-10-17 16:02:40	2018-10-17 15:50:57	2018-10-17 16:09:30	2018-10-17 16:16:39	2018-10-17 16:22:20	2018-10-17 16:27:24	2018-10-17 16:33:18	2018-10-18 16:15:00							DX 50			DX 90			DX 10
Mode	534	504	449	119	511	525	453	152	133	551	529	483	390	124	538						Time of milling (min)
Span	2.566	3.194	3.756	4.594	2.279	2.578	3.022	4.107	4.569	2.256	2.512	3.114	3.978	4.348	2.123					369.667	0	349	372	388	831	877	885	35.7	37.7	61.7
D [4,3]	398	326	275	191	398	387	305	233	238	422	392	319	255	193	437					324.333	0.5	328	318	327	871	850	851	30	28.7	30.2
Dx (10)	30	23.2	20.4	16.5	35.7	28.7	23	18.8	18.1	37.7	30.2	22.7	19.6	16.5	61.7					231.333	2	234	227	233	772	709	748	23.2	23	22.7
Dx (25)	124	79.2	62.5	38.3	149	120	81.3	47.8	47	158	127	78.8	54.2	40.5	177					158	5	176	141	157	682	597	645	20.4	18.8	19.6
Dx (50)	328	234	176	107	349	318	227	141	133	372	327	233	157	112	388					117.333	10	107	133	112	508	626	503	16.5	18.1	16.5
Dx (85)	755	659	570	405	729	738	607	489	505	772	741	640	532	402	780
Dx (90)	871	772	682	508	831	850	709	597	626	877	851	748	645	503	885
Operator Name	axb1099	axb1099	axb1099	axb1099	axb1099	axb1099	axb1099	axb1099	axb1099	axb1099	axb1099	axb1099	axb1099	axb1099	axb1099
0.01	0	0	0	0	0	0	0	0	0	0	0	0	0	0	0	0	0
0.0114	0	0	0	0	0	0	0	0	0	0	0	0	0	0	0	0	0
0.0129	0	0	0	0	0	0	0	0	0	0	0	0	0	0	0	0	0
0.0147	0	0	0	0	0	0	0	0	0	0	0	0	0	0	0	0	0
0.0167	0	0	0	0	0	0	0	0	0	0	0	0	0	0	0	0	0
0.0189	0	0	0	0	0	0	0	0	0	0	0	0	0	0	0	0	0
0.0215	0	0	0	0	0	0	0	0	0	0	0	0	0	0	0	0	0
0.0244	0	0	0	0	0	0	0	0	0	0	0	0	0	0	0	0	0
0.0278	0	0	0	0	0	0	0	0	0	0	0	0	0	0	0	0	0
0.0315	0	0	0	0	0	0	0	0	0	0	0	0	0	0	0	0	0
0.0358	0	0	0	0	0	0	0	0	0	0	0	0	0	0	0	0	0
0.0407	0	0	0	0	0	0	0	0	0	0	0	0	0	0	0	0	0
0.0463	0	0	0	0	0	0	0	0	0	0	0	0	0	0	0	0	0
0.0526	0	0	0	0	0	0	0	0	0	0	0	0	0	0	0	0	0
0.0597	0	0	0	0	0	0	0	0	0	0	0	0	0	0	0	0	0
0.0679	0	0	0	0	0	0	0	0	0	0	0	0	0	0	0	0	0
0.0771	0	0	0	0	0	0	0	0	0	0	0	0	0	0	0	0	0
0.0876	0	0	0	0	0	0	0	0	0	0	0	0	0	0	0	0	0
0.0995	0	0	0	0	0	0	0	0	0	0	0	0	0	0	0	0	0
0.113	0	0	0	0	0	0	0	0	0	0	0	0	0	0	0	0	0
0.128	0	0	0	0	0	0	0	0	0	0	0	0	0	0	0	0	0
0.146	0	0	0	0	0	0	0	0	0	0	0	0	0	0	0	0	0
0.166	0	0	0	0	0	0	0	0	0	0	0	0	0	0	0	0	0
0.188	0	0	0	0	0	0	0	0	0	0	0	0	0	0	0	0	0
0.214	0	0	0	0	0	0	0	0	0	0	0	0	0	0	0	0	0
0.243	0	0	0	0	0	0	0	0	0	0	0	0	0	0	0	0	0
0.276	0	0	0	0	0	0	0	0	0	0	0	0	0	0	0	0	0
0.314	0	0	0	0	0	0	0	0	0	0	0	0	0	0	0	0	0
0.357	0	0	0	0	0	0	0	0	0	0	0	0	0	0	0	0	0
0.405	0	0	0	0	0	0	0	0	0	0	0	0	0	0	0	0	0
0.46	0	0	0	0	0	0	0	0	0	0	0	0	0	0	0	0	0
0.523	0	0	0	0	0	0	0	0	0	0	0	0	0	0	0	0	0
0.594	0	0	0	0	0	0	0	0	0	0	0	0	0	0	0	0	0
0.675	0	0	0	0	0	0	0	0	0	0	0	0	0	0	0	0	0
0.767	0	0	0	0	0	0	0	0	0	0	0	0	0	0	0	0	0
0.872	0	0	0	0	0	0	0	0	0	0	0	0	0	0	0	0	0
0.991	0	0	0	0	0	0	0	0	0	0	0	0	0	0	0	0	0
1.13	0	0	0	0	0	0	0	0	0	0	0	0	0	0	0	0	0
1.28	0	0	0	0	0	0	0	0	0	0	0	0	0	0	0	0	0
1.45	0	0	0	0	0	0	0	0	0	0	0	0	0	0	0	0	0
1.65	0	0	0	0	0	0	0	0	0	0	0	0	0	0	0	0	0
1.88	0	0	0	0	0	0	0	0	0	0	0	0	0	0	0	0	0
2.13	0	0	0	0	0	0	0	0	0	0	0	0	0	0	0	0	0
2.42	0	0	0.07	0.1	0	0	0	0.07	0.09	0	0	0	0.07	0.1	0	0	0.0966667
2.75	0.04	0.08	0.11	0.15	0	0.07	0.09	0.12	0.14	0	0.06	0.09	0.11	0.15	0	0	0.243333
3.12	0.09	0.12	0.15	0.2	0.07	0.1	0.13	0.16	0.18	0.07	0.09	0.13	0.15	0.2	0	0.0466667	0.436667
3.55	0.11	0.14	0.18	0.25	0.09	0.12	0.16	0.19	0.22	0.09	0.12	0.15	0.18	0.25	0	0.106667	0.676667
4.03	0.13	0.16	0.22	0.28	0.11	0.14	0.19	0.22	0.26	0.11	0.14	0.18	0.21	0.29	0.05	0.196667	0.953333
4.58	0.16	0.19	0.25	0.33	0.13	0.17	0.22	0.25	0.3	0.13	0.17	0.21	0.25	0.34	0.08	0.31	1.27667
5.21	0.19	0.23	0.3	0.39	0.16	0.21	0.27	0.3	0.36	0.16	0.2	0.25	0.29	0.4	0.1	0.45	1.66
5.92	0.24	0.28	0.37	0.47	0.2	0.26	0.33	0.36	0.44	0.2	0.25	0.31	0.36	0.49	0.12	0.623333	2.12667
6.72	0.3	0.36	0.45	0.58	0.26	0.32	0.4	0.46	0.53	0.26	0.31	0.39	0.44	0.6	0.14	0.843333	2.69667
7.64	0.37	0.45	0.56	0.72	0.33	0.4	0.5	0.58	0.65	0.32	0.39	0.49	0.56	0.74	0.17	1.11667	3.4
8.68	0.46	0.57	0.68	0.89	0.4	0.49	0.61	0.72	0.79	0.4	0.47	0.6	0.69	0.9	0.19	1.44667	4.26
9.86	0.55	0.7	0.82	1.08	0.49	0.59	0.73	0.9	0.95	0.48	0.57	0.73	0.85	1.08	0.23	1.84667	5.29667
11.2	0.66	0.85	0.97	1.29	0.59	0.7	0.86	1.09	1.12	0.58	0.67	0.87	1.02	1.27	0.27	2.32667	6.52333
12.7	0.77	1	1.13	1.51	0.69	0.81	0.99	1.3	1.29	0.67	0.77	1.02	1.21	1.46	0.31	2.88333	7.94333
14.5	0.88	1.15	1.27	1.72	0.78	0.91	1.12	1.51	1.47	0.76	0.87	1.16	1.39	1.65	0.37	3.52	9.55667
16.4	0.97	1.29	1.41	1.92	0.86	1	1.23	1.7	1.63	0.83	0.96	1.28	1.55	1.82	0.44	4.23	11.3467
18.7	1.05	1.4	1.52	2.09	0.92	1.07	1.31	1.86	1.77	0.89	1.02	1.38	1.7	1.97	0.5	5	13.29
21.2	1.1	1.48	1.59	2.23	0.96	1.11	1.37	1.98	1.88	0.92	1.06	1.44	1.8	2.09	0.58	5.82	15.3567
24.1	1.12	1.52	1.64	2.33	0.97	1.13	1.39	2.06	1.97	0.93	1.07	1.47	1.87	2.18	0.65	6.67	17.5167
27.4	1.12	1.52	1.66	2.4	0.96	1.12	1.39	2.09	2.03	0.91	1.05	1.47	1.9	2.24	0.72	7.53333	19.74
31.1	1.09	1.5	1.66	2.45	0.93	1.09	1.38	2.1	2.08	0.88	1.02	1.45	1.9	2.29	0.78	8.39667	22.0133
35.3	1.06	1.46	1.66	2.5	0.9	1.05	1.36	2.09	2.13	0.84	0.99	1.42	1.9	2.35	0.85	9.26	24.34
40.1	1.04	1.44	1.69	2.57	0.87	1.03	1.37	2.1	2.19	0.8	0.96	1.41	1.91	2.43	0.92	10.1233	26.7367
45.6	1.03	1.45	1.77	2.67	0.87	1.03	1.41	2.15	2.3	0.8	0.97	1.44	1.97	2.56	1	11.0133	29.2467
51.8	1.07	1.51	1.9	2.82	0.91	1.08	1.51	2.26	2.45	0.83	1.01	1.52	2.08	2.73	1.09	11.9567	31.9133
58.9	1.15	1.64	2.1	3.02	0.99	1.17	1.67	2.44	2.65	0.91	1.11	1.67	2.26	2.96	1.2	12.99	34.79
66.9	1.29	1.82	2.35	3.24	1.12	1.32	1.89	2.67	2.89	1.04	1.26	1.87	2.49	3.22	1.33	14.1533	37.9067
76	1.47	2.06	2.64	3.48	1.3	1.51	2.15	2.93	3.14	1.21	1.46	2.11	2.77	3.49	1.47	15.48	41.2767
86.4	1.69	2.32	2.94	3.68	1.5	1.74	2.43	3.2	3.38	1.43	1.7	2.38	3.05	3.73	1.62	16.9967	44.8733
98.1	1.93	2.59	3.22	3.82	1.73	1.99	2.71	3.44	3.58	1.67	1.96	2.63	3.31	3.91	1.78	18.7233	48.6433
111	2.18	2.83	3.43	3.87	1.98	2.24	2.96	3.61	3.7	1.92	2.22	2.86	3.52	3.99	1.95	20.6733	52.4967
127	2.42	3.03	3.57	3.83	2.23	2.48	3.18	3.71	3.73	2.17	2.47	3.03	3.65	3.97	2.12	22.8467	56.34
144	2.65	3.19	3.63	3.7	2.5	2.71	3.35	3.73	3.68	2.42	2.71	3.17	3.7	3.87	2.32	25.26	60.09
163	2.89	3.31	3.64	3.53	2.8	2.95	3.51	3.7	3.57	2.69	2.96	3.28	3.7	3.71	2.57	27.9467	63.6933
186	3.16	3.42	3.62	3.35	3.16	3.21	3.66	3.65	3.44	2.99	3.23	3.4	3.67	3.54	2.9	30.9633	67.1367
211	3.46	3.55	3.62	3.19	3.58	3.51	3.84	3.6	3.33	3.35	3.53	3.56	3.64	3.38	3.32	34.38	70.4367
240	3.81	3.71	3.65	3.08	4.08	3.86	4.05	3.57	3.25	3.78	3.89	3.76	3.63	3.25	3.84	38.28	73.63
272	4.21	3.92	3.73	3.02	4.64	4.26	4.3	3.56	3.21	4.3	4.3	4.02	3.65	3.17	4.45	42.7433	76.7633
310	4.63	4.16	3.83	2.98	5.21	4.68	4.55	3.56	3.2	4.87	4.73	4.3	3.69	3.09	5.12	47.81	79.8533
352	5.05	4.4	3.94	2.94	5.75	5.09	4.76	3.55	3.21	5.45	5.16	4.57	3.71	3.02	5.76	53.4633	82.91
400	5.41	4.61	4.01	2.87	6.17	5.43	4.89	3.49	3.21	5.98	5.53	4.78	3.71	2.91	6.32	59.62	85.9067
454	5.65	4.73	4.01	2.74	6.41	5.65	4.89	3.37	3.16	6.36	5.77	4.86	3.63	2.75	6.69	66.1067	88.79
516	5.71	4.7	3.88	2.52	6.39	5.68	4.71	3.17	3.03	6.51	5.82	4.77	3.46	2.5	6.79	72.67	91.4733
586	5.55	4.5	3.6	2.21	6.07	5.48	4.34	2.86	2.81	6.37	5.63	4.48	3.17	2.17	6.58	79.01	93.87
666	5.14	4.09	3.17	1.82	5.48	5.04	3.78	2.45	2.48	5.91	5.19	4	2.77	1.77	6.06	84.8267	95.8933
756	4.52	3.52	2.64	1.39	4.64	4.4	3.09	1.97	2.08	5.16	4.53	3.35	2.29	1.33	5.25	89.8433	97.4933
859	3.75	2.83	2.04	0.96	3.67	3.6	2.34	1.47	1.63	4.21	3.71	2.63	1.77	0.91	4.26	93.89	98.66
976	2.9	2.09	1.44	0.58	2.68	2.75	1.61	0.99	1.18	3.17	2.81	1.9	1.25	0.55	3.21	96.91	99.43
1110	2.06	1.38	0.91	0.2	1.71	1.92	0.88	0.55	0.78	2.13	1.93	1.21	0.8	0.21	2.16	98.91	99.8267
1260	1.25	0.67	0.38	0	0.73	1.08	0.15	0.14	0.41	1.09	1.04	0.51	0.35	0.02	1.12	99.89	99.97
1430	0.44	0.06	0	0	0.01	0.26	0	0	0.1	0.08	0.17	0.04	0	0	0.23	99.9967	100.003
1630	0.01	0	0	0	0	0	0	0	0	0	0	0	0	0	0	99.9967	100.003
1850	0	0	0	0	0	0	0	0	0	0	0	0	0	0	0	99.9967	100.003
2100	0	0	0	0	0	0	0	0	0	0	0	0	0	0	0	99.9967	100.003
2390	0	0	0	0	0	0	0	0	0	0	0	0	0	0	0	99.9967	100.003
2710	0	0	0	0	0	0	0	0	0	0	0	0	0	0	0	99.9967	100.003
3080	0	0	0	0	0	0	0	0	0	0	0	0	0	0	0	99.9967	100.003
3500	0	0	0	0	0	0	0	0	0	0	0	0	0	0	0	99.9967	100.003
	99.98	99.98	100.02	99.96	99.98	100.01	100.01	100	100.05	100.03	100.01	100	100	100	99.98

## Sheet: Fig S5 Mill power
Power data
	Block 1: 0.5 min: Power data				Block 1: 2 min: Power data				Block 1: 5 min: Power data				Block 1: 10 min: Power data						Block 2: 0.5 min: Power data				Block 2: 2 min: Power data				Block 2: 5 min: Power data				Block 2: 10 min: Power data						Block 3: 0.5 min: Power data				Block 3: 2 min: Power data				Block 3: 5 min: Power data				Block 3: 10 min: Power data
Time (s)	0.5 min: Cycle 1	0.5 min: Cycle 2	0.5 min: Cycle 3	0.5 min: Cycle 4	2 min: Cycle 1	2 min: Cycle 2	2 min: Cycle 3	2 min: Cycle 4	5 min: Cycle 1	5 min: Cycle 2	5 min: Cycle 3	5 min: Cycle 4	10 min: Cycle 1	10 min: Cycle 2	10 min: Cycle 3	10 min: Cycle 4		Time (s)	0.5 min: Cycle 1	0.5 min: Cycle 2	0.5 min: Cycle 3	0.5 min: Cycle 4	2 min: Cycle 1	2 min: Cycle 2	2 min: Cycle 3	2 min: Cycle 4	5 min: Cycle 1	5 min: Cycle 2	5 min: Cycle 3	5 min: Cycle 4	10 min: Cycle 1	10 min: Cycle 2	10 min: Cycle 3	10 min: Cycle 4		Time (s)	0.5 min: Cycle 1	0.5 min: Cycle 2	0.5 min: Cycle 3	0.5 min: Cycle 4	2 min: Cycle 1	2 min: Cycle 2	2 min: Cycle 3	2 min: Cycle 4	5 min: Cycle 1	5 min: Cycle 2	5 min: Cycle 3	5 min: Cycle 4	10 min: Cycle 1
	0.2653	0.2601	0.23725	0.234091	0.227854	0.226952	0.226366	0.225244	0.22448	0.22344	0.22415	0.220818	0.219436	0.21955	0.227861	0.22296			0.2368	0.231545	0.2381	0.2381	0.231805	0.239644	0.241381	0.239	0.23423	0.23432	0.23266	0.240204	0.24169	0.23433	0.233222	0.236532			0.268667	0.254818	0.254	0.253	0.2477	0.247125	0.245439	0.241325	0.24232	0.23539	0.23616	0.238394	0.234755
3	0.591	0.277	0.276	0.236	0.25	0.212	0.23	0.205	0.248	0.216	0.227	0.239	0.244	0.23	0.229	0.242		3	0.217	0.243	0.258	0.258	0.243	0.248	0.246	0.259	0.256	0.248	0.232	0.083	0.256	0.269	0.182	0.248		3	0.283	0.265	0.264	0.27	0.274	0.251	0.337	0.256	0.238	0.241	0.245	0.261	0.262
6	0.257	0.279	0.259	0.246	0.248	0.243	0.235	0.22	0.224	0.222	0.231	0.227	0.229	0.231	0.226	0.223		6	0.232	0.233	0.26	0.26	0.231	0.25	0.247	0.244	0.245	0.249	0.225	0.241	0.258	0.245	0.243	0.254		6	0.275	0.268	0.268	0.267	0.268	0.246	0.261	0.242	0.245	0.248	0.251	0.256	0.256
9	0.28	0.253	0.278	0.253	0.236	0.239	0.241	0.227	0.224	0.235	0.241	0.217	0.236	0.229	0.227	0.213		9	0.246	0.22	0.251	0.251	0.231	0.26	0.233	0.24	0.233	0.245	0.23	0.229	0.265	0.254	0.243	0.256		9	0.269	0.266	0.26	0.269	0.249	0.248	0.264	0.236	0.257	0.256	0.244	0.249	0.25
12	0.285	0.25	0.252	0.238	0.223	0.233	0.242	0.25	0.228	0.241	0.233	0.215	0.238	0.23	0.228	0.233		12	0.251	0.232	0.226	0.226	0.244	0.253	0.242	0.24	0.237	0.246	0.224	0.222	0.259	0.252	0.236	0.259		12	0.277	0.26	0.26	0.268	0.243	0.245	0.258	0.229	0.248	0.258	0.245	0.249	0.241
15	0.264	0.257	0.234	0.22	0.224	0.219	0.225	0.229	0.237	0.234	0.227	0.223	0.234	0.216	0.229	0.238		15	0.245	0.244	0.236	0.236	0.251	0.249	0.242	0.24	0.247	0.243	0.209	0.222	0.249	0.254	0.235	0.253		15	0.269	0.254	0.251	0.278	0.251	0.245	0.253	0.232	0.244	0.257	0.239	0.253	0.232
18	0.266	0.245	0.224	0.232	0.231	0.208	0.216	0.219	0.231	0.223	0.222	0.24	0.227	0.209	0.224	0.234		18	0.234	0.227	0.24	0.24	0.257	0.242	0.247	0.241	0.258	0.225	0.216	0.237	0.256	0.249	0.235	0.25		18	0.255	0.248	0.246	0.274	0.255	0.244	0.249	0.242	0.249	0.254	0.239	0.255	0.234
21	0.257	0.249	0.228	0.244	0.23	0.216	0.214	0.221	0.219	0.225	0.225	0.228	0.224	0.209	0.22	0.213		21	0.229	0.228	0.227	0.227	0.244	0.233	0.251	0.247	0.258	0.218	0.224	0.242	0.259	0.245	0.234	0.251		21	0.253	0.256	0.245	0.271	0.251	0.246	0.245	0.249	0.247	0.249	0.244	0.252	0.242
24	0.246	0.27	0.232	0.235	0.216	0.229	0.225	0.233	0.223	0.231	0.234	0.211	0.236	0.222	0.216	0.206		24	0.238	0.231	0.237	0.237	0.244	0.228	0.249	0.266	0.255	0.225	0.23	0.237	0.26	0.246	0.228	0.247		24	0.272	0.253	0.252	0.261	0.247	0.244	0.257	0.251	0.234	0.249	0.25	0.246	0.251
27	0.26	0.267	0.223	0.215	0.214	0.234	0.231	0.245	0.233	0.236	0.239	0.218	0.245	0.229	0.225	0.216		27	0.245	0.232	0.222	0.222	0.227	0.236	0.242	0.23	0.236	0.235	0.227	0.222	0.249	0.25	0.222	0.236		27	0.278	0.251	0.247	0.26	0.249	0.236	0.232	0.251	0.227	0.243	0.254	0.234	0.255
30	0.276	0.254	0.207	0.22	0.227	0.23	0.226	0.244	0.239	0.229	0.234	0.202	0.222	0.211	0.238	0.23		30	0.228	0.219	0.224	0.224	0.232	0.237	0.239	0.23	0.223	0.242	0.221	0.216	0.242	0.237	0.224	0.235		30	0.27	0.242	0.252	0.256	0.246	0.24	0.251	0.252	0.234	0.254	0.253	0.234	0.255
33	0.262		0.21	0.236	0.233	0.228	0.217	0.227	0.238	0.219	0.244	0.22	0.235	0.223	0.236	0.238		33	0.22	0.238			0.235	0.243	0.247	0.232	0.225	0.243	0.225	0.235	0.241	0.253	0.231	0.236		33		0.24	0.249	0.237	0.233	0.245	0.233	0.257	0.245	0.22	0.252	0.252	0.258
36			0.224		0.226	0.23	0.221	0.217	0.229	0.208	0.236	0.231	0.244	0.221	0.235	0.242		36					0.228	0.231	0.252	0.243	0.24	0.247	0.241	0.246	0.238	0.251	0.233	0.242		36				0.125	0.236	0.249	0.231	0.255	0.257	0.243	0.249	0.231	0.259
39					0.221	0.235	0.235	0.214	0.227	0.215	0.223	0.224	0.213	0.223	0.217	0.233		39					0.213	0.241	0.25	0.241	0.245	0.245	0.242	0.247	0.237	0.253	0.239	0.252		39					0.243	0.259	0.239	0.252	0.236	0.227	0.248	0.228	0.255
42					0.231	0.241	0.227	0.222	0.236	0.226	0.225	0.238	0.224	0.213	0.216	0.23		42					0.212	0.216	0.247	0.24	0.249	0.241	0.25	0.242	0.234	0.23	0.237	0.238		42					0.254	0.256	0.234	0.244	0.239	0.236	0.243	0.226	0.249
45					0.243	0.237	0.237	0.239	0.241	0.231	0.234	0.231	0.226	0.235	0.219	0.223		45					0.232	0.219	0.242	0.24	0.253	0.232	0.249	0.24	0.237	0.247	0.237	0.246		45					0.25	0.26	0.238	0.238	0.245	0.236	0.244	0.225	0.24
48					0.243	0.233	0.233	0.246	0.234	0.233	0.233	0.221	0.237	0.229	0.217	0.221		48					0.23	0.215	0.24	0.244	0.245	0.238	0.25	0.231	0.24	0.245	0.24	0.24		48					0.242	0.264	0.238	0.242	0.246	0.239	0.225	0.233	0.227
51					0.225	0.216	0.222	0.239	0.22	0.223	0.227	0.212	0.23	0.222	0.238	0.221		51					0.219	0.241	0.244	0.247	0.234	0.227	0.231	0.226	0.25	0.237	0.241	0.229		51					0.243	0.265	0.243	0.233	0.24	0.238	0.22	0.238	0.222
54					0.222	0.226	0.23	0.225	0.225	0.22	0.222	0.211	0.219	0.215	0.229	0.232		54					0.22	0.228	0.237	0.245	0.227	0.228	0.241	0.223	0.258	0.238	0.243	0.234		54					0.24	0.262	0.239	0.236	0.237	0.244	0.246	0.245	0.231
57					0.234	0.236	0.225	0.212	0.234	0.229	0.208	0.231	0.22	0.218	0.221	0.237		57					0.231	0.252	0.228	0.232	0.231	0.227	0.24	0.229	0.252	0.244	0.238	0.231		57					0.239	0.251	0.237	0.234	0.243	0.246	0.23	0.248	0.244
60					0.24	0.235	0.235	0.205	0.24	0.239	0.209	0.241	0.229	0.23	0.218	0.243		60					0.242	0.252	0.216	0.237	0.241	0.227	0.224	0.233	0.242	0.248	0.24	0.236		60					0.236	0.245	0.237	0.231	0.246	0.246	0.239	0.252	0.255
63					0.23	0.224	0.225	0.214	0.225	0.236	0.221	0.237	0.231	0.237	0.226	0.236		63					0.234	0.248	0.218	0.243	0.247	0.227	0.226	0.229	0.26	0.243	0.243	0.242		63					0.263	0.253	0.245	0.233	0.252	0.239	0.247	0.255	0.257
66					0.217	0.223	0.217	0.224	0.219	0.223	0.232	0.22	0.231	0.22	0.225	0.225		66					0.226	0.245	0.227	0.25	0.243	0.225	0.23	0.227	0.26	0.241	0.248	0.249		66					0.244	0.262	0.238	0.235	0.251	0.237	0.25	0.257	0.253
69					0.23	0.232	0.231	0.228	0.223	0.216	0.227	0.208	0.217	0.221	0.225	0.213		69					0.224	0.24	0.239	0.255	0.246	0.22	0.235	0.23	0.258	0.242	0.25	0.247		69					0.249	0.261	0.255	0.242	0.257	0.244	0.248	0.254	0.254
72					0.236	0.239	0.237	0.223	0.235	0.224	0.218	0.22	0.222	0.208	0.222	0.206		72					0.233	0.235	0.239	0.251	0.227	0.226	0.24	0.257	0.248	0.241	0.249	0.247		72					0.254	0.261	0.254	0.243	0.251	0.234	0.24	0.253	0.251
75					0.233	0.234	0.229	0.22	0.23	0.231	0.219	0.227	0.218	0.21	0.218	0.211		75					0.241	0.231	0.242	0.248	0.215	0.233	0.244	0.228	0.251	0.239	0.248	0.248		75					0.249	0.257	0.244	0.239	0.256	0.234	0.235	0.242	0.245
78					0.216	0.22	0.224	0.217	0.219	0.233	0.228	0.23	0.227	0.216	0.217	0.221		78					0.235	0.237	0.244	0.239	0.22	0.234	0.243	0.251	0.249	0.229	0.247	0.247		78					0.242	0.259	0.242	0.238	0.255	0.24	0.229	0.23	0.242
81					0.222	0.212	0.222	0.217	0.21	0.23	0.233	0.226	0.232	0.225	0.222	0.23		81					0.226	0.249	0.251	0.221	0.234	0.233	0.233	0.221	0.26	0.224	0.241	0.245		81					0.248	0.255	0.238	0.245	0.247	0.228	0.23	0.221	0.229
84					0.235	0.214	0.234	0.229	0.21	0.222	0.229	0.205	0.217	0.237	0.233	0.238		84					0.227	0.245	0.252	0.224	0.235	0.235	0.225	0.232	0.263	0.222	0.236	0.24		84					0.242	0.243	0.233	0.246	0.248	0.232	0.229	0.221	0.225
87					0.24	0.221	0.236	0.247	0.224	0.218	0.219	0.197	0.216	0.239	0.237	0.243		87					0.236	0.241	0.25	0.225	0.235	0.243	0.225	0.23	0.261	0.225	0.229	0.238		87					0.24	0.234	0.227	0.249	0.256	0.235	0.232	0.225	0.226
90					0.227	0.226	0.232	0.244	0.231	0.24	0.219	0.207	0.203	0.235	0.239	0.238		90					0.221	0.247	0.244	0.228	0.225	0.242	0.231	0.224	0.253	0.23	0.222	0.243		90					0.235	0.236	0.223	0.241	0.255	0.233	0.234	0.229	0.227
93					0.22	0.224	0.218	0.242	0.229	0.229	0.227	0.225	0.242	0.224	0.231	0.231		93					0.247	0.24	0.243	0.241	0.225	0.25	0.237	0.232	0.25	0.232	0.222	0.251		93					0.247	0.236	0.234	0.241	0.234	0.244	0.234	0.229	0.238
96					0.23	0.214	0.211	0.211	0.216	0.225	0.237	0.236	0.229	0.218	0.231	0.221		96					0.236	0.238	0.242	0.239	0.239	0.239	0.247	0.236	0.254	0.23	0.225	0.253		96					0.253	0.242	0.233	0.229	0.254	0.242	0.239	0.235	0.24
99					0.238	0.218	0.219	0.23	0.221	0.217	0.232	0.231	0.213	0.22	0.225	0.217		99					0.22	0.23	0.249	0.24	0.247	0.226	0.246	0.236	0.251	0.23	0.23	0.236		99					0.253	0.24	0.245	0.231	0.254	0.238	0.242	0.242	0.246
102					0.234	0.231	0.224	0.216	0.233	0.208	0.23	0.217	0.213	0.227	0.219	0.219		102					0.213	0.221	0.245	0.236	0.246	0.215	0.242	0.242	0.24	0.232	0.23	0.253		102					0.25	0.236	0.249	0.239	0.257	0.236	0.246	0.252	0.247
105					0.217	0.237	0.223	0.217	0.239	0.22	0.219	0.215	0.221	0.234	0.223	0.228		105					0.226	0.223	0.248	0.226	0.239	0.209	0.234	0.25	0.242	0.231	0.23	0.255		105					0.249	0.246	0.247	0.24	0.251	0.235	0.242	0.257	0.246
108					0.212	0.238	0.214	0.224	0.228	0.219	0.224	0.222	0.228	0.234	0.23	0.236		108					0.234	0.226	0.245	0.218	0.221	0.221	0.219	0.24	0.256	0.23	0.233	0.256		108					0.258	0.237	0.25	0.239	0.245	0.236	0.237	0.254	0.25
111					0.223	0.229	0.21	0.235	0.222	0.231	0.235	0.238	0.21	0.227	0.224	0.246		111					0.234	0.236	0.249	0.217	0.219	0.234	0.216	0.244	0.253	0.227	0.237	0.251		111					0.255	0.232	0.253	0.239	0.24	0.234	0.23	0.245	0.25
114					0.227	0.216	0.218	0.231	0.225	0.231	0.235	0.239	0.201	0.218	0.228	0.243		114					0.237	0.24	0.249	0.234	0.234	0.243	0.219	0.243	0.254	0.231	0.244	0.246		114					0.245	0.224	0.252	0.239	0.236	0.231	0.224	0.232	0.247
117					0.218	0.221	0.231	0.218	0.229	0.228	0.231	0.22	0.209	0.218	0.232	0.232		117					0.229	0.238	0.247	0.238	0.239	0.25	0.229	0.246	0.256	0.235	0.245	0.241		117					0.246	0.246	0.253	0.239	0.243	0.226	0.227	0.228	0.238
120					0.209	0.227	0.233	0.206	0.236	0.221	0.213	0.209	0.221	0.224	0.231	0.221		120					0.223	0.255	0.234	0.249	0.239	0.249	0.239	0.253	0.256	0.243	0.243	0.244		120					0.237	0.224	0.242	0.244	0.241	0.23	0.233	0.221	0.229
123					0.211	0.234	0.226	0.203	0.228	0.218	0.217	0.212	0.222	0.228	0.245	0.217		123					0.236	0.25	0.223	0.239	0.225	0.249	0.242	0.255	0.257	0.246	0.239	0.248		123							0.23		0.234	0.235	0.239	0.227	0.225
126						0.218			0.223	0.223	0.227	0.227	0.212	0.224	0.236	0.215		126						0.254	0.217		0.228	0.246	0.245	0.26	0.247	0.247	0.238	0.251		126									0.232	0.241	0.241	0.229	0.229
129									0.219	0.231	0.229	0.235	0.214	0.214	0.229	0.216		129						0.255			0.237	0.245	0.236	0.257	0.246	0.246	0.237	0.242		129									0.233	0.246	0.24	0.226	0.234
132									0.239	0.233	0.217	0.216	0.223	0.206	0.222	0.215		132						0.246			0.255	0.238	0.231	0.26	0.252	0.25	0.238	0.243		132									0.236	0.244	0.238	0.229	0.238
135									0.218	0.227	0.206	0.209	0.235	0.215	0.223	0.218		135						0.24			0.247	0.234	0.227	0.258	0.258	0.251	0.239	0.237		135									0.235	0.242	0.236	0.23	0.245
138									0.227	0.218	0.207	0.215	0.223	0.218	0.221	0.228		138									0.233	0.225	0.225	0.254	0.259	0.249	0.236	0.238		138									0.229	0.23	0.232	0.223	0.249
141									0.212	0.216	0.215	0.2	0.214	0.227	0.222	0.23		141									0.225	0.222	0.23	0.247	0.255	0.243	0.233	0.231		141									0.228	0.225	0.23	0.238	0.251
144									0.218	0.222	0.226	0.233	0.209	0.217	0.232	0.243		144									0.219	0.221	0.239	0.244	0.259	0.233	0.228	0.246		144									0.232	0.22	0.231	0.238	0.249
147									0.228	0.214	0.22	0.23	0.23	0.212	0.238	0.248		147									0.222	0.227	0.246	0.248	0.258	0.23	0.231	0.212		147									0.24	0.226	0.228	0.231	0.247
150									0.229	0.23	0.211	0.205	0.227	0.207	0.235	0.246		150									0.245	0.234	0.242	0.251	0.254	0.228	0.229	0.215		150									0.248	0.228	0.229	0.24	0.24
153									0.22	0.226	0.219	0.203	0.213	0.225	0.233	0.238		153									0.239	0.245	0.237	0.259	0.247	0.23	0.233	0.247		153									0.247	0.233	0.234	0.239	0.227
156									0.209	0.215	0.228	0.213	0.215	0.231	0.231	0.228		156									0.241	0.246	0.232	0.253	0.242	0.232	0.234	0.223		156									0.25	0.238	0.239	0.249	0.219
159									0.21	0.207	0.233	0.222	0.228	0.234	0.231	0.232		159									0.222	0.241	0.223	0.255	0.242	0.23	0.232	0.236		159									0.253	0.242	0.249	0.246	0.219
162									0.221	0.217	0.231	0.221	0.225	0.221	0.234	0.228		162									0.23	0.234	0.219	0.258	0.257	0.23	0.234	0.229		162									0.257	0.244	0.249	0.244	0.226
165									0.228	0.22	0.22	0.205	0.212	0.219	0.233	0.228		165									0.228	0.221	0.221	0.258	0.254	0.23	0.236	0.226		165									0.255	0.243	0.248	0.228	0.235
168									0.229	0.224	0.211	0.201	0.216	0.224	0.234	0.22		168									0.232	0.222	0.229	0.248	0.25	0.232	0.24	0.235		168									0.248	0.238	0.237	0.233	0.24
171									0.221	0.224	0.229	0.213	0.225	0.232	0.229	0.222		171									0.241	0.233	0.234	0.247	0.23	0.237	0.243	0.231		171									0.239	0.23	0.227	0.229	0.244
174									0.218	0.218	0.234	0.23	0.228	0.232	0.236	0.242		174									0.215	0.245	0.238	0.244	0.25	0.237	0.243	0.234		174									0.236	0.224	0.218	0.227	0.248
177									0.228	0.214	0.232	0.237	0.209	0.222	0.223	0.21		177									0.242	0.247	0.245	0.244	0.253	0.238	0.237	0.236		177									0.24	0.222	0.218	0.23	0.248
180									0.235	0.224	0.223	0.234	0.199	0.215	0.227	0.219		180									0.227	0.246	0.246	0.255	0.246	0.239	0.23	0.235		180									0.248	0.221	0.222	0.24	0.248
183									0.23	0.232	0.218	0.212	0.229	0.218	0.231	0.23		183									0.219	0.237	0.248	0.255	0.241	0.239	0.23	0.239		183									0.246	0.227	0.233	0.237	0.242
186									0.218	0.237	0.225	0.214	0.23	0.23	0.237	0.242		186									0.23	0.223	0.245	0.242	0.239	0.239	0.229	0.248		186									0.243	0.232	0.239	0.239	0.234
189									0.222	0.226	0.233	0.211	0.219	0.231	0.232	0.233		189									0.231	0.218	0.237	0.248	0.25	0.239	0.232	0.251		189									0.238	0.237	0.241	0.242	0.223
192									0.231	0.217	0.235	0.235	0.214	0.22	0.237	0.213		192									0.223	0.215	0.229	0.257	0.25	0.235	0.237	0.249		192									0.239	0.242	0.243	0.244	0.216
195									0.23	0.217	0.227	0.232	0.224	0.212	0.237	0.202		195									0.214	0.225	0.22	0.237	0.252	0.235	0.24	0.24		195									0.248	0.236	0.246	0.247	0.22
198									0.218	0.223	0.217	0.218	0.232	0.218	0.24	0.217		198									0.22	0.231	0.215	0.244	0.25	0.229	0.239	0.236		198									0.228	0.233	0.246	0.251	0.226
201									0.217	0.234	0.218	0.215	0.217	0.225	0.241	0.227		201									0.226	0.229	0.237	0.219	0.248	0.226	0.237	0.226		201									0.221	0.226	0.228	0.244	0.237
204									0.226	0.234	0.228	0.216	0.207	0.224	0.242	0.211		204									0.237	0.223	0.23	0.218	0.247	0.225	0.236	0.223		204									0.224	0.226	0.24	0.238	0.245
207									0.231	0.227	0.23	0.232	0.214	0.213	0.238	0.201		207									0.24	0.221	0.239	0.212	0.237	0.231	0.238	0.222		207									0.232	0.228	0.229	0.228	0.248
210									0.221	0.218	0.219	0.237	0.222	0.205	0.23	0.216		210									0.238	0.227	0.243	0.222	0.234	0.234	0.239	0.237		210									0.239	0.233	0.219	0.223	0.247
213									0.214	0.217	0.209	0.224	0.208	0.213	0.226	0.234		213									0.234	0.237	0.245	0.228	0.225	0.235	0.236	0.241		213									0.239	0.238	0.215	0.225	0.242
216									0.223	0.234	0.222	0.208	0.206	0.222	0.229	0.209		216									0.228	0.241	0.243	0.236	0.225	0.231	0.228	0.239		216									0.242	0.244	0.221	0.247	0.227
219									0.232	0.231	0.223	0.21	0.217	0.218	0.237	0.196		219									0.223	0.23	0.246	0.238	0.236	0.233	0.231	0.238		219									0.239	0.239	0.231	0.254	0.226
222									0.222	0.216	0.22	0.22	0.217	0.21	0.238	0.211		222									0.227	0.215	0.238	0.253	0.24	0.236	0.235	0.243		222									0.248	0.225	0.241	0.254	0.229
225									0.218	0.208	0.208	0.227	0.203	0.205	0.236	0.222		225									0.235	0.222	0.233	0.255	0.242	0.237	0.237	0.249		225									0.25	0.217	0.247	0.247	0.237
228									0.214	0.212	0.207	0.224	0.203	0.219	0.237	0.214		228									0.243	0.236	0.231	0.256	0.245	0.243	0.245	0.25		228									0.25	0.213	0.246	0.245	0.245
231									0.229	0.219	0.217	0.208	0.216	0.224	0.234	0.201		231									0.249	0.23	0.226	0.259	0.244	0.242	0.249	0.251		231									0.247	0.221	0.243	0.241	0.242
234									0.228	0.22	0.223	0.201	0.215	0.214	0.233	0.206		234									0.243	0.226	0.219	0.255	0.24	0.236	0.248	0.251		234									0.24	0.232	0.236	0.241	0.236
237									0.22	0.222	0.222	0.214	0.199	0.211	0.24	0.221		237									0.234	0.232	0.218	0.246	0.247	0.231	0.242	0.251		237									0.241	0.242	0.228	0.236	0.228
240									0.208	0.217	0.217	0.216	0.204	0.221	0.239	0.212		240									0.222	0.235	0.222	0.239	0.229	0.228	0.232	0.245		240									0.245	0.236	0.224	0.229	0.22
243									0.21	0.224	0.218	0.223	0.217	0.23	0.251	0.2		243									0.215	0.242	0.228	0.229	0.248	0.226	0.225	0.24		243									0.249	0.243	0.226	0.227	0.219
246									0.219	0.216	0.229	0.235	0.218	0.229	0.248	0.204		246									0.218	0.244	0.239	0.229	0.235	0.226	0.221	0.231		246									0.237	0.239	0.233	0.229	0.227
249									0.221	0.219	0.232	0.232	0.206	0.216	0.25	0.227		249									0.224	0.244	0.246	0.235	0.238	0.228	0.219	0.222		249									0.235	0.233	0.232	0.233	0.234
252									0.213	0.23	0.224	0.224	0.209	0.216	0.243	0.223		252									0.235	0.242	0.243	0.232	0.24	0.229	0.233	0.213		252									0.238	0.225	0.234	0.238	0.237
255									0.205	0.232	0.216	0.218	0.219	0.227	0.244	0.207		255									0.242	0.24	0.239	0.231	0.237	0.227	0.227	0.213		255									0.229	0.225	0.235	0.215	0.242
258									0.212	0.224	0.218	0.21	0.214	0.232	0.245	0.205		258									0.244	0.236	0.23	0.227	0.238	0.231	0.225	0.218		258									0.232	0.228	0.235	0.253	0.246
261									0.225	0.213	0.227	0.212	0.204	0.224	0.239	0.233		261									0.247	0.235	0.224	0.227	0.244	0.235	0.227	0.228		261									0.238	0.232	0.236	0.239	0.245
264									0.231	0.218	0.231	0.225	0.214	0.213	0.229	0.232		264									0.243	0.234	0.225	0.231	0.25	0.242	0.234	0.232		264									0.234	0.236	0.238	0.244	0.241
267									0.225	0.229	0.224	0.23	0.226	0.214	0.224	0.249		267									0.237	0.232	0.232	0.232	0.248	0.243	0.239	0.235		267									0.251	0.234	0.233	0.234	0.235
270									0.217	0.232	0.215	0.241	0.224	0.224	0.226	0.238		270									0.23	0.23	0.235	0.231	0.244	0.245	0.242	0.239		270									0.242	0.232	0.228	0.225	0.226
273									0.217	0.224	0.218	0.227	0.212	0.229	0.235	0.23		273									0.227	0.229	0.242	0.226	0.241	0.24	0.244	0.241		273									0.246	0.226	0.227	0.216	0.222
276									0.228	0.216	0.228	0.208	0.219	0.215	0.234	0.217		276									0.225	0.233	0.237	0.232	0.245	0.232	0.238	0.244		276									0.242	0.222	0.227	0.218	0.225
279									0.235	0.214	0.232	0.205	0.229	0.208	0.232	0.23		279									0.222	0.239	0.229	0.235	0.246	0.229	0.234	0.246		279									0.25	0.222	0.232	0.225	0.229
282									0.225	0.226	0.22	0.211	0.221	0.22	0.231	0.226		282									0.22	0.246	0.213	0.242	0.252	0.227	0.231	0.243		282									0.248	0.226	0.239	0.235	0.235
285									0.226	0.233	0.213	0.218	0.211	0.228	0.229	0.244		285									0.228	0.249	0.209	0.247	0.25	0.23	0.226	0.243		285									0.239	0.233	0.245	0.243	0.234
288									0.216	0.227	0.22	0.221	0.216	0.223	0.23	0.245		288									0.233	0.245	0.212	0.251	0.243	0.233	0.229	0.24		288									0.237	0.239	0.244	0.247	0.229
291									0.212	0.216	0.23	0.227	0.23	0.213	0.23	0.238		291									0.242	0.241	0.222	0.251	0.237	0.235	0.23	0.245		291									0.227	0.243	0.239	0.25	0.224
294									0.232	0.204	0.232	0.228	0.225	0.213	0.222	0.229		294									0.243	0.238	0.235	0.251	0.235	0.236	0.228	0.247		294									0.231	0.245	0.229	0.249	0.225
297									0.22	0.208	0.222	0.222	0.212	0.223	0.221	0.221		297									0.237	0.236	0.24	0.256	0.231	0.235	0.229	0.246		297									0.233	0.235	0.219	0.244	0.231
300									0.213	0.22	0.211		0.216	0.227	0.22	0.219		300									0.229	0.238	0.244	0.254	0.231	0.235	0.233	0.239		300									0.235	0.23	0.216		0.238
303													0.227	0.222	0.224	0.208		303									0.222	0.236	0.241	0.252	0.228	0.237	0.222	0.232		303													0.246
306													0.224	0.208	0.238	0.214		306												0.245	0.231	0.239	0.243	0.227		306													0.247
309													0.211	0.203	0.237	0.218		309													0.236	0.237	0.249	0.224		309													0.241
312													0.216	0.209	0.234	0.235		312													0.238	0.23	0.244	0.223		312													0.232
315													0.227	0.217	0.241	0.238		315													0.242	0.227	0.238	0.227		315													0.226
318													0.226	0.221	0.237	0.241		318													0.247	0.224	0.229	0.227		318													0.223
321													0.213	0.211	0.242	0.219		321													0.25	0.228	0.221	0.231		321													0.225
324													0.214	0.205	0.236	0.216		324													0.251	0.231	0.219	0.232		324													0.229
327													0.225	0.211	0.235	0.215		327													0.247	0.23	0.223	0.24		327													0.234
330													0.231	0.223	0.229	0.225		330													0.239	0.229	0.226	0.252		330													0.235
333													0.222	0.23	0.237	0.235		333													0.237	0.227	0.229	0.252		333													0.236
336													0.212	0.228	0.242	0.219		336													0.234	0.232	0.235	0.248		336													0.233
339													0.223	0.217	0.239	0.239		339													0.229	0.238	0.239	0.244		339													0.233
342													0.23	0.211	0.239	0.241		342													0.225	0.242	0.244	0.234		342													0.228
345													0.221	0.216	0.242	0.233		345													0.226	0.246	0.247	0.233		345													0.228
348													0.213	0.224	0.242	0.224		348													0.234	0.241	0.247	0.229		348													0.233
351													0.225	0.227	0.246	0.211		351													0.24	0.238	0.238	0.222		351													0.237
354													0.228	0.223	0.25	0.204		354													0.244	0.231	0.228	0.216		354													0.246
357													0.218	0.211	0.244	0.219		357													0.25	0.226	0.219	0.217		357													0.242
360													0.205	0.212	0.232	0.229		360													0.249	0.224	0.217	0.217		360													0.232
363													0.211	0.219	0.245	0.228		363													0.241	0.226	0.222	0.224		363													0.225
366													0.224	0.229	0.248	0.206		366													0.232	0.228	0.229	0.233		366													0.229
369													0.211	0.226	0.256	0.213		369													0.229	0.223	0.239	0.24		369													0.228
372													0.203	0.214	0.25	0.231		372													0.228	0.223	0.242	0.247		372													0.234
375													0.213	0.204	0.249	0.232		375													0.234	0.225	0.244	0.25		375													0.232
378													0.219	0.208	0.251	0.22		378													0.236	0.231	0.242	0.247		378													0.231
381													0.214	0.218	0.262	0.206		381													0.237	0.238	0.236	0.252		381													0.224
384													0.202	0.218	0.245	0.213		384													0.237	0.239	0.23	0.249		384													0.22
387													0.206	0.209	0.245	0.232		387													0.237	0.243	0.224	0.248		387													0.222
390													0.219	0.198	0.237	0.231		390													0.236	0.218	0.224	0.24		390													0.231
393													0.223	0.207	0.236	0.215		393													0.228	0.244	0.227	0.236		393													0.235
396													0.212	0.215	0.249	0.21		396													0.243	0.228	0.232	0.234		396													0.243
399													0.207	0.223	0.251	0.225		399													0.239	0.237	0.231	0.235		399													0.243
402													0.22	0.218	0.25	0.232		402													0.235	0.227	0.229	0.233		402													0.24
405													0.229	0.213	0.244	0.223		405													0.23	0.217	0.231	0.228		405													0.232
408													0.223	0.211	0.244	0.208		408													0.229	0.215	0.233	0.228		408													0.225
411													0.212	0.219	0.239	0.212		411													0.234	0.218	0.237	0.226		411													0.223
414													0.217	0.227	0.233	0.231		414													0.239	0.225	0.228	0.224		414													0.229
417													0.228	0.223	0.212	0.232		417													0.242	0.234	0.23	0.222		417													0.231
420													0.228	0.212	0.21	0.21		420													0.241	0.243	0.23	0.217		420													0.235
423													0.217	0.212	0.22	0.207		423													0.24	0.242	0.222	0.219		423													0.233
426													0.21	0.223	0.223	0.22		426													0.237	0.239	0.226	0.221		426													0.23
429													0.217	0.229	0.214	0.227		429													0.24	0.242	0.233	0.223		429													0.226
432													0.228	0.222	0.206	0.22		432													0.243	0.222	0.237	0.233		432													0.225
435													0.226	0.213	0.215	0.201		435													0.243	0.23	0.243	0.24		435													0.226
438													0.214	0.213	0.22	0.194		438													0.24	0.239	0.239	0.245		438													0.227
441													0.212	0.223	0.217	0.206		441													0.233	0.224	0.235	0.247		441													0.233
444													0.222	0.231	0.205	0.222		444													0.227	0.223	0.232	0.248		444													0.238
447													0.232	0.228	0.2	0.215		447													0.229	0.225	0.223	0.249		447													0.242
450													0.228	0.219	0.21	0.196		450													0.239	0.229	0.236	0.243		450													0.242
453													0.217	0.206	0.217	0.202		453													0.23	0.233	0.233	0.241		453													0.237
456													0.212	0.209	0.205	0.217		456													0.231	0.239	0.23	0.228		456													0.23
459													0.22	0.215	0.207	0.225		459													0.228	0.242	0.223	0.218		459													0.222
462													0.225	0.22	0.218	0.216		462													0.233	0.239	0.224	0.21		462													0.223
465													0.219	0.214	0.216	0.207		465													0.237	0.233	0.228	0.211		465													0.226
468													0.206	0.203	0.205	0.209		468													0.242	0.228	0.235	0.22		468													0.229
471													0.203	0.202	0.211	0.221		471													0.245	0.224	0.245	0.229		471													0.23
474													0.215	0.21	0.226	0.233		474													0.246	0.228	0.245	0.235		474													0.233
477													0.22	0.222	0.224	0.223		477													0.231	0.235	0.24	0.238		477													0.233
480													0.21	0.225	0.211	0.203		480													0.236	0.244	0.232	0.24		480													0.231
483													0.202	0.22	0.213	0.21		483													0.248	0.246	0.223	0.244		483													0.226
486													0.208	0.213	0.226	0.218		486													0.231	0.241	0.217	0.25		486													0.222
489													0.221	0.215	0.223	0.228		489													0.24	0.228	0.217	0.249		489													0.225
492													0.225	0.221	0.212	0.23		492													0.228	0.219	0.22	0.248		492													0.231
495													0.215	0.229	0.216	0.218		495													0.221	0.214	0.228	0.236		495													0.242
498													0.213	0.227	0.227	0.207		498													0.221	0.239	0.238	0.223		498													0.241
501													0.221	0.222	0.223	0.213		501													0.227	0.225	0.241	0.219		501													0.241
504													0.231	0.212	0.215	0.232		504													0.236	0.216	0.243	0.219		504													0.231
507													0.232	0.213	0.21	0.223		507													0.243	0.244	0.241	0.22		507													0.222
510													0.221	0.218	0.22	0.233		510													0.248	0.23	0.237	0.221		510													0.218
513													0.214	0.224	0.226	0.229		513													0.246	0.239	0.23	0.222		513													0.216
516													0.222	0.23	0.219	0.23		516													0.244	0.23	0.225	0.223		516													0.223
519													0.228	0.225	0.208	0.23		519													0.232	0.224	0.224	0.23		519													0.231
522													0.224	0.213	0.216	0.231		522													0.23	0.228	0.224	0.238		522													0.234
525													0.212	0.205	0.226	0.226		525													0.238	0.232	0.223	0.245		525													0.232
528													0.213	0.2	0.215	0.216		528													0.231	0.24	0.228	0.248		528													0.226
531													0.223	0.208	0.207	0.211		531													0.219	0.245	0.228	0.246		531													0.224
534													0.229	0.218	0.22	0.216		534													0.235	0.242	0.236	0.237		534													0.229
537													0.219	0.227	0.226	0.219		537													0.238	0.236	0.241	0.224		537													0.236
540													0.212	0.228	0.215	0.223		540													0.237	0.224	0.241	0.213		540													0.242
543													0.216	0.223	0.207	0.232		543													0.235	0.226	0.235	0.21		543													0.24
546													0.225	0.217	0.216	0.232		546													0.234	0.217	0.227	0.217		546													0.231
549													0.229	0.213	0.226	0.238		549													0.232	0.225	0.222	0.23		549													0.227
552													0.218	0.216	0.221	0.222		552													0.229	0.234	0.223	0.236		552													0.222
555													0.205	0.22	0.208	0.229		555													0.227	0.239	0.225	0.245		555													0.229
558													0.207	0.228	0.216	0.228		558													0.23	0.244	0.23	0.249		558													0.233
561													0.217	0.233	0.227	0.227		561													0.234	0.239	0.231	0.248		561													0.223
564													0.221	0.233	0.221	0.222		564													0.237	0.23	0.232	0.243		564													0.238
567													0.213	0.23	0.209	0.215		567													0.245	0.225	0.232	0.234		567													0.23
570													0.213	0.222	0.212	0.216		570													0.249	0.224	0.231	0.225		570													0.229
573													0.211	0.209	0.223	0.216		573													0.247	0.231	0.233	0.22		573													0.224
576													0.216	0.204	0.217	0.233		576													0.239	0.238	0.233	0.212		576													0.222
579													0.223	0.209	0.206	0.235		579													0.229	0.244	0.231	0.208		579													0.224
582													0.225	0.218	0.209	0.238		582													0.243	0.244	0.227	0.212		582													0.23
585													0.23	0.227	0.22	0.226		585													0.214	0.234	0.224	0.219		585													0.237
588													0.234	0.232	0.215	0.214		588													0.217	0.224	0.224	0.231		588													0.241
591													0.232	0.234	0.202	0.203		591													0.23	0.216	0.231	0.238		591													0.24
594													0.223	0.225	0.202	0.218		594													0.24	0.216	0.234	0.242		594													0.237
597													0.217	0.22	0.211	0.221		597													0.245	0.231	0.241	0.242		597													0.23
600													0.216	0.213	0.217	0.223		600													0.248	0.234	0.243	0.251		600													0.225
603													0.217		0.203	0.226		603															0.242	0.249		603
606													0.218					606															0.23	0.249
																		609															0.223	0.239
0.2653																																				0
0.2601																																				0.0007
0.238455																																				9.09091e-05
0.234091																																				0
0.227854																																				0.0900732
0.226952																																				0.0615714
0.226366																																				0
[truncated: 8 more columns]
